# Supplementary material for: Co-Mutations and Possible Variation Tendency of the Spike RBD and Membrane Protein in SARS-CoV-2 by Machine Learning
Source: Int J Mol Sci. 2024 Apr 25;25(9):4662. doi: 10.3390/ijms25094662 (PMC11083383; doi:10.3390/ijms25094662)
Supplement: Supplementary file 1 [file ijms-25-04662-s001.zip › Supplementary Table S1.xlsx]

## Sheet: Spike protein RBD
	319	320	321	322	323	324	325	326	327	328	329	330	331	332	333	334	335	336	337	338	339	340	341	342	343	344	345	346	347	348	349	350	351	352	353	354	355	356	357	358	359	360	361	362	363	364	365	366	367
A	0	0.0003	0	0	0	0.0005	0	0	0	0	0	0	0	0	0	0	0	0	0	0	0	0.0003	0	0	0	0.9977	0	0	0	0.9971	0	0	0	0.9979	0	0	0	0	0	0	0	0	0	0	0.9361	0	0	0	0
C	0	0	0	0	0	0	0	0	0	0	0	0	0	0	0	0	0	0.9995	0	0	0	0	0	0	0	0	0	0	0	0	0	0	0	0	0	0	0	0	0	0	0	0	0.9335	0	0	0	0	0	0
D	0	0	0	0	0	0	0	0	0	0	0	0	0	0	0	0	0	0	0	0	0.9873	0.0031	0	0	0	0	0	0	0	0	0	0	0	0.0003	0	0	0	0	0	0	0	0	0	0	0	0.9865	0	0	0
E	0	0	0	0	0	0.9478	0	0	0	0	0	0	0	0	0	0	0	0	0	0	0	0.9922	0	0	0	0	0	0.0005	0	0	0	0	0	0	0	0	0	0	0	0	0	0	0	0	0	0	0	0	0
F	0	0.0003	0	0	0	0	0	0	0	0	0.9995	0	0	0	0	0	0	0	0	0.999	0	0	0	0.9982	0	0	0	0	0.9982	0	0	0	0	0	0	0	0	0	0	0	0	0	0	0	0	0	0	0	0.0005
G	0	0	0	0	0	0	0	0	0	0	0	0	0	0	0	0	0	0	0	0	0.0101	0	0	0	0	0	0	0	0	0	0	0	0	0	0	0	0	0	0	0	0	0	0	0	0	0	0	0	0
H	0	0	0	0	0	0	0	0	0	0	0	0	0	0	0	0	0	0	0.0003	0	0	0	0	0	0	0	0	0	0	0	0	0	0	0	0	0	0	0	0	0	0	0	0	0	0	0	0	0	0
I	0	0.0034	0	0	0.0016	0	0	0.9485	0	0	0	0	0	0.9995	0	0	0	0	0	0	0	0	0.0003	0	0	0	0	0.0003	0	0	0	0	0	0	0	0	0	0	0.0003	0.9436	0	0	0	0.0003	0	0	0	0	0
K	0	0	0	0	0	0	0	0	0	0	0	0	0	0	0	0	0	0	0	0	0	0.0021	0	0	0	0	0	0.473	0	0	0	0	0	0	0	0.0013	0	0.9439	0.0003	0	0	0	0	0	0	0	0	0	0
L	0	0	0	0	0	0	0	0	0	0	0	0.0003	0	0	0	0	0.9995	0	0	0	0	0	0	0	0	0	0	0	0	0	0	0	0	0	0	0	0	0	0	0	0	0	0	0	0	0	0	0	0.0003
M	0	0	0	0	0	0	0	0	0	0	0	0	0	0	0	0	0	0	0	0	0	0	0	0	0	0	0	0	0	0	0	0	0	0	0	0	0	0	0	0	0	0	0	0	0	0	0	0	0
N	0	0	0	0	0	0	0	0	0	0	0	0	0.9995	0	0	0.9995	0	0	0	0	0	0	0	0	0.9977	0	0	0	0	0	0	0	0	0	0	0.9971	0	0	0	0	0	0.9415	0	0	0	0	0	0	0
P	0	0	0	0.9485	0	0	0	0	0	0	0	0.9992	0	0	0	0	0	0	0.9984	0	0	0	0	0	0	0	0	0	0	0	0	0	0	0	0	0	0	0	0	0	0	0	0	0	0	0	0	0	0
Q	0	0	0.9488	0	0	0	0	0	0	0	0	0	0	0	0	0	0	0	0	0	0	0	0	0	0	0	0	0	0	0	0	0	0	0	0	0	0	0	0	0	0	0	0	0	0	0	0	0	0
R	0.9483	0	0	0	0	0	0	0	0	0.9995	0	0	0	0	0	0	0	0	0	0	0	0	0	0	0	0	0	0.5203	0	0	0	0	0	0	0	0	0.9457	0.0003	0.9436	0	0	0	0	0	0	0	0	0	0
S	0	0	0	0	0	0	0.9478	0	0	0	0	0	0	0	0	0	0	0	0.0003	0	0	0	0	0	0	0	0	0.0003	0	0.0013	0.9982	0	0	0	0	0	0	0	0	0	0.942	0	0	0	0	0	0	0.988	0
T	0	0	0	0	0.9467	0	0	0	0	0	0	0	0	0	0.9995	0	0	0	0.0003	0	0	0	0	0	0	0	0.9982	0.0008	0	0	0	0	0	0	0	0	0	0.001	0	0	0	0	0	0	0	0	0	0	0
V	0	0.9444	0	0	0	0	0	0	0.9485	0	0	0	0	0	0	0	0	0	0	0	0	0	0.9979	0	0	0	0	0	0	0	0	0.9982	0	0	0	0	0	0	0	0	0	0	0	0.9345	0	0	0	0	0.986
W	0	0	0	0	0	0	0	0	0	0	0	0	0	0	0	0	0	0	0	0	0	0	0	0	0	0	0	0	0	0	0	0	0	0	0.9977	0	0	0	0	0	0	0	0	0	0	0	0	0	0
Y	0	0	0	0	0	0	0.0003	0	0	0	0	0	0	0	0	0	0	0	0	0	0.0003	0	0	0	0	0	0	0	0	0	0	0	0.9982	0	0	0	0	0	0	0	0	0	0	0	0	0	0.9865	0	0
-	0.0517	0.0517	0.0512	0.0515	0.0517	0.0517	0.052	0.0515	0.0515	0.0005	0.0005	0.0005	0.0005	0.0005	0.0005	0.0005	0.0005	0.0005	0.0008	0.001	0.0023	0.0023	0.0018	0.0018	0.0023	0.0023	0.0018	0.0049	0.0018	0.0016	0.0018	0.0018	0.0018	0.0018	0.0023	0.0016	0.0543	0.0548	0.0559	0.0564	0.058	0.0585	0.0665	0.0652	0.0639	0.0135	0.0135	0.012	0.0133
[truncated: 174 more columns]

## Sheet: Membrane Protein 
	1	2	3	4	5	6	7	8	9	10	11	12	13	14	15	16	17	18	19	20	21	22	23	24	25	26	27	28	29	30	31	32	33	34	35	36	37	38	39	40	41	42	43	44	45	46	47	48	49
A	0	0.968196	0.00122324	0	0	0	0.000611621	0	0.000611621	0.0030581	0.000611621	0.000611621	0	0	0	0	0	0	0	0	0	0	0.000611621	0	0.000611621	0	0	0	0	0.000611621	0	0	0	0	0	0	0	0.979205	0	0.980428	0	0	0	0	0	0	0	0	0
B	0	0	0.000611621	0	0	0	0	0	0	0	0	0	0	0	0	0	0	0	0	0	0	0	0	0	0	0	0	0	0	0	0	0	0	0	0	0	0	0	0	0	0	0	0	0	0	0	0	0	0
C	0	0	0	0	0	0.00122324	0	0	0	0	0	0	0	0	0	0	0	0	0	0	0	0	0	0	0	0.000611621	0	0	0	0	0.00122324	0	0.972477	0	0	0	0	0	0	0	0	0	0	0	0	0	0	0	0
D	0	0	0.725382	0	0.000611621	0.000611621	0	0	0	0	0.00122324	0.00244648	0	0	0	0	0	0	0	0	0	0	0	0	0	0	0	0	0	0	0	0	0	0	0	0	0	0	0	0	0	0	0	0	0	0	0	0	0
E	0	0.000611621	0.000611621	0	0	0	0	0	0	0	0.985933	0.978593	0	0.00183486	0.000611621	0	0	0.979817	0.346177	0	0	0	0	0	0	0	0	0	0	0	0	0	0	0	0	0	0	0	0	0	0	0	0	0	0	0	0	0	0
F	0	0	0	0.00978593	0	0	0	0.000611621	0	0.000611621	0	0	0.00183486	0	0	0.00244648	0.00672783	0	0	0	0	0	0	0	0	0.984098	0	0.960856	0.00856269	0	0	0	0.00244648	0.00550459	0	0	0.98104	0	0	0	0	0	0	0	0.987768	0.0030581	0	0	0
G	0	0.000611621	0.249541	0	0	0.986544	0	0	0	0	0.000611621	0.000611621	0	0	0	0	0	0	0	0	0	0	0	0	0.982875	0	0	0	0	0	0	0	0.000611621	0	0	0	0	0	0	0	0	0	0	0	0	0	0	0	0
H	0	0	0.00244648	0	0	0	0	0	0	0	0	0	0	0	0	0	0	0	0.000611621	0	0.000611621	0	0	0	0	0	0	0	0	0	0	0	0	0	0	0	0	0	0.000611621	0	0	0	0	0	0	0	0	0	0
I	0	0	0	0	0	0	0.00428135	0.985321	0	0.00183486	0	0	0	0	0	0.00244648	0.00244648	0	0	0	0	0.000611621	0.00122324	0.98104	0	0.000611621	0.000611621	0	0.000611621	0.0030581	0	0.977982	0	0	0	0	0	0	0	0	0	0	0	0	0	0	0	0.982263	0.987768
J	0	0	0	0	0	0	0	0	0	0	0	0	0	0	0	0	0.000611621	0	0	0	0	0	0	0	0	0	0	0	0	0	0	0	0	0	0	0	0	0	0	0	0	0	0	0	0	0	0	0	0
K	0	0	0	0	0	0	0	0	0	0	0.00122324	0	0	0.980428	0.968807	0	0	0	0.000611621	0	0	0	0	0	0	0	0	0	0	0	0	0	0	0	0	0	0	0	0	0	0	0.00122324	0	0.000611621	0	0	0	0	0
L	0	0.000611621	0	0	0	0	0	0	0	0	0	0	0.982263	0	0	0.971865	0.969419	0	0	0	0	0.98104	0.00733945	0.000611621	0	0.00122324	0.985933	0.012844	0.965749	0	0.00122324	0	0.000611621	0.978593	0.984709	0	0	0	0	0	0	0	0	0	0.000611621	0.987768	0	0.00183486	0
M	0.995719	0	0	0	0	0	0	0	0	0	0	0	0	0	0	0	0	0	0	0	0	0	0	0.000611621	0	0	0	0	0	0	0	0	0	0	0	0	0	0	0	0	0	0	0	0.00122324	0	0	0	0.000611621	0.000611621
N	0	0	0.00183486	0	0.990214	0	0.000611621	0	0.000611621	0	0	0	0	0	0.00244648	0	0	0	0	0	0.979817	0	0	0	0	0	0	0	0	0	0	0	0	0	0	0	0	0	0	0	0.985933	0	0.985321	0	0	0	0	0	0
P	0	0.000611621	0	0.000611621	0	0	0	0	0	0	0	0	0.000611621	0	0	0.000611621	0	0	0	0	0	0	0	0	0	0	0	0.000611621	0	0	0	0	0	0	0	0	0	0	0	0.00122324	0	0	0	0	0	0	0	0	0
Q	0	0	0	0	0	0	0	0	0	0	0	0.000611621	0	0	0.000611621	0	0	0.000611621	0.618349	0	0	0	0	0	0	0	0	0	0	0	0	0	0	0	0	0.983486	0	0	0	0	0	0	0	0	0	0	0	0	0
R	0	0	0	0	0	0	0	0	0	0	0	0	0	0.000611621	0.00183486	0	0	0	0.000611621	0	0	0	0	0	0	0	0	0	0	0	0	0	0	0	0	0	0	0	0	0	0	0.987156	0	0.986544	0	0	0	0	0
S	0	0.0103976	0	0.980428	0.000611621	0.00122324	0	0	0	0	0	0	0	0	0.000611621	0	0	0	0	0	0.00122324	0	0.000611621	0	0.000611621	0.000611621	0	0.000611621	0	0	0	0	0.00244648	0	0	0	0	0.00366972	0	0.00672783	0.000611621	0	0.00183486	0.00183486	0	0	0	0	0
T	0	0.00489297	0	0	0	0	0.982875	0.00122324	0.990214	0	0	0	0	0	0	0	0	0	0	0	0	0	0	0.000611621	0	0	0	0	0	0.971254	0	0	0	0	0	0	0	0	0	0	0	0	0	0	0	0	0	0.000611621	0
V	0	0.00795107	0.00122324	0	0	0.00183486	0	0.000611621	0	0.982875	0.000611621	0	0	0	0	0	0	0	0	0	0	0	0.975535	0.00122324	0.000611621	0	0	0	0	0	0	0	0	0	0	0	0	0	0	0.000611621	0	0	0	0	0	0	0	0.00611621	0.00244648
W	0	0	0	0	0	0	0	0	0	0	0	0	0	0	0	0	0	0	0	0.98104	0	0	0	0	0	0	0	0	0	0	0.974312	0	0	0	0	0	0	0	0	0	0	0	0	0	0	0	0	0	0
X	0	0.00244648	0.0116208	0.00611621	0.00611621	0.00611621	0.00978593	0.0103976	0.00672783	0.00978593	0.00795107	0.0152905	0.0134557	0.0152905	0.0232416	0.0207951	0.0189602	0.017737	0.0281346	0.0165138	0.0165138	0.0165138	0.012844	0.0140673	0.0134557	0.0116208	0.0122324	0.0238532	0.0238532	0.0238532	0.0220183	0.0214067	0.0214067	0.0159021	0.0152905	0.0165138	0.0189602	0.0171254	0.0165138	0.0110092	0.0134557	0.0116208	0.012844	0.00978593	0.0116208	0.00917431	0.00856269	0.00856269	0.00917431
Y	0	0	0.00244648	0.000611621	0	0	0	0	0	0	0	0	0	0	0	0	0	0	0	0.000611621	0	0	0	0	0	0	0	0	0	0	0	0	0	0	0	0	0	0	0.982875	0	0	0	0	0	0	0	0.991437	0	0
-	0.00428135	0.00366972	0.0030581	0.00244648	0.00244648	0.00244648	0.00183486	0.00183486	0.00183486	0.00183486	0.00183486	0.00183486	0.00183486	0.00183486	0.00183486	0.00183486	0.00183486	0.00183486	0.00183486	0.00183486	0.00183486	0.00183486	0.00183486	0.00183486	0.00183486	0.00122324	0.00122324	0.00122324	0.00122324	0.00122324	0.00122324	0.000611621	0	0	0	0	0	0	0	0	0	0	0	0	0	0	0	0	0
[truncated: 173 more columns]
