# Supplementary material for: Co-Mutations and Possible Variation Tendency of the Spike RBD and Membrane Protein in SARS-CoV-2 by Machine Learning
Source: Int J Mol Sci. 2024 Apr 25;25(9):4662. doi: 10.3390/ijms25094662 (PMC11083383; doi:10.3390/ijms25094662)
Supplement: Supplementary file 1 [file ijms-25-04662-s001.zip › Supplementary Table S2.xlsx]

## Sheet: Supplementary Table S2
Nucleotide Accession	Species Taxonomy Id	Isolate Name	Nucleotide Length	Sequence Type	Nuc Completeness	Geo Location	Host Name	Collection Date
NC_045512.2	2697049	Wuhan-Hu-1	29903	RefSeq	complete	Asia; China		2023-12-19
MZ995188.1	2697049	SARS-CoV-2/human/KOR/KCDC03/2020	29815	GenBank	complete
MZ995187.1	2697049	SARS-CoV-2/human/KOR/KCDC03/2020	29815	GenBank	complete
MZ995186.1	2697049	SARS-CoV-2/human/KOR/KCDC03/2020	29815	GenBank	complete
MZ995185.1	2697049	SARS-CoV-2/human/KOR/KCDC03/2020	29818	GenBank	complete
MZ995184.1	2697049	SARS-CoV-2/human/KOR/KCDC03/2020	29818	GenBank	complete
MZ930396.1	2697049	SARS-CoV-2/human/KOR/KCDC03/2020	29818	GenBank	complete
MZ930395.1	2697049	SARS-CoV-2/human/KOR/KCDC03/2020	29818	GenBank	complete
MZ930394.1	2697049	SARS-CoV-2/human/KOR/KCDC03/2020	29818	GenBank	complete
MZ930393.1	2697049	SARS-CoV-2/human/KOR/KCDC03/2020	29818	GenBank	complete
MZ930392.1	2697049	SARS-CoV-2/human/KOR/KCDC03/2020	29818	GenBank	complete
MZ930252.1	2697049	SARS-CoV-2/human/KOR/KCDC03/2020	29818	GenBank	complete
MZ664556.1	2697049	SARS-CoV-2/huamn/CHN/CD-27553/2021	29919	GenBank	complete	Asia; China		2021-03-16
MT576563.1	2697049	SARS-CoV-2/human/USA/USA-WA1/2020	29850	GenBank	complete	North America;
MT324684.1	2697049	SARS-CoV-2/ENV/USA/UF-3/2020	29889	GenBank	complete	North America; USA		2020-03-25
MT476384.1	2697049	SARS-CoV-2/ENV/USA/UF-11/2020	29894	GenBank	complete	North America; USA: FL		2020-02-21
MT952602.1	2697049		29882	GenBank	complete
MT844089.1	2697049		30119	GenBank	complete
MT844088.1	2697049		29882	GenBank	complete
MT396241.1	2697049	SARS-CoV-2/human/CHN/YN-0306-466/2020	29900	GenBank	complete	Asia; China		2020-03-06
MW605103.1	2697049	SARS-CoV-2/environment/USA/UF-40/2020	29895	GenBank	complete	North America; USA: Florida, Levy County		2020-08-12
MT670008.1	2697049	SARS-CoV-2/Environment/USA/UF-20/2020	29894	GenBank	complete	North America; USA		2020-04-13
FR995987.1	2697049		29849	GenBank	complete	Europe; United Kingdom:England		2020-03-31
MW856794.1	2697049	SARS-CoV-2/Vero E6/HKG/HKPU-00015/2021	29763	GenBank	complete	Asia; Hong Kong		2021-01-06
MZ433432.1	2697049	SARS-CoV-2/Vero E6 cells/DEU/B.1.351/2021	29845	GenBank	complete	Europe; Germany		2021-02-01
MW856793.1	2697049	SARS-CoV-2/Vero E6/HKG/HKPU-00014/2021	29782	GenBank	complete	Asia; Hong Kong		2021-01-06
MW605100.1	2697049	SARS-CoV-2/environment/USA/UF-39/2021	29884	GenBank	complete	North America; USA: Florida, Levy County		2021-01-12
MT539729.1	2697049	SARS-CoV-2/environment/USA/UF-12/2020	29895	GenBank	complete	North America; USA		2020-04-23
OK091601.1	2697049	SARS-CoV-2/human/USA/WA-CDC-WA1/2020	29813	GenBank	complete	North America; USA		2020-01-19
MZ908070.1	2697049	SARS-CoV-2/human/USA/TG767847/2020	29797	GenBank	complete	North America; USA: Arizona		2020-11-04
MZ906034.1	2697049	SARS-CoV-2/human/USA/TG664470/2020	29770	GenBank	complete	North America; USA: Arizona		2020-04-20
MZ905733.1	2697049	SARS-CoV-2/human/USA/TG271435/2020	29903	GenBank	complete	North America; USA: Arizona, Coconino Co.		2020-03-27
MZ905663.1	2697049	SARS-CoV-2/human/USA/TG271575/2020	29903	GenBank	complete	North America; USA: Arizona, Coconino Co.		2020-03-17
MZ905656.1	2697049	SARS-CoV-2/human/USA/TG268282/2020	29903	GenBank	complete	North America; USA: Arizona, Coconino Co.		2020-03-17
MZ824664.1	2697049	SARS-CoV-2/human/CHN/Hefei-966/2020	29903	GenBank	complete	Asia; China		2020-03-05
MZ824662.1	2697049	SARS-CoV-2/human/CHN/Hefei-932/2020	29903	GenBank	complete	Asia; China		2020-03-04
MZ824661.1	2697049	SARS-CoV-2/human/CHN/Hefei-912/2020	29903	GenBank	complete	Asia; China		2020-03-02
MZ824658.1	2697049	SARS-CoV-2/human/CHN/Hefei-863/2020	29903	GenBank	complete	Asia; China		2020-02-28
MZ824657.1	2697049	SARS-CoV-2/human/CHN/Hefei-839/2020	29903	GenBank	complete	Asia; China		2020-02-27
MZ824655.1	2697049	SARS-CoV-2/human/CHN/Hefei-806/2020	29903	GenBank	complete	Asia; China		2020-02-26
MZ824654.1	2697049	SARS-CoV-2/human/CHN/Hefei-795/2020	29903	GenBank	complete	Asia; China		2020-02-25
MZ824651.1	2697049	SARS-CoV-2/human/CHN/Hefei-764/2020	29903	GenBank	complete	Asia; China		2020-02-23
MZ824650.1	2697049	SARS-CoV-2/human/CHN/Hefei-742/2020	29903	GenBank	complete	Asia; China		2020-02-23
MZ824649.1	2697049	SARS-CoV-2/human/CHN/Hefei-728/2020	29903	GenBank	complete	Asia; China		2020-02-22
MZ824648.1	2697049	SARS-CoV-2/human/CHN/Hefei-707/2020	29903	GenBank	complete	Asia; China		2020-02-21
MZ824646.1	2697049	SARS-CoV-2/human/CHN/Hefei-667/2020	29903	GenBank	complete	Asia; China		2020-02-20
MZ824645.1	2697049	SARS-CoV-2/human/CHN/Hefei-661/2020	29903	GenBank	complete	Asia; China		2020-02-19
MZ824643.1	2697049	SARS-CoV-2/human/CHN/Hefei-619/2020	29903	GenBank	complete	Asia; China		2020-02-18
MZ824642.1	2697049	SARS-CoV-2/human/CHN/Hefei-615/2020	29903	GenBank	complete	Asia; China		2020-02-17
MZ824639.1	2697049	SARS-CoV-2/human/CHN/Hefei-425/2020	29903	GenBank	complete	Asia; China		2020-02-11
MZ824627.1	2697049	SARS-CoV-2/human/CHN/Hefei-247/2020	29903	GenBank	complete	Asia; China		2020-02-06
MZ824621.1	2697049	SARS-CoV-2/human/CHN/Hefei-167/2020	29903	GenBank	complete	Asia; China		2020-02-02
MZ824620.1	2697049	SARS-CoV-2/human/CHN/Hefei-153/2020	29903	GenBank	complete	Asia; China		2020-02-02
MZ747235.1	2697049	SARS-CoV-2/human/USA/PA-CDC-4197418-001/2021	29796	GenBank	complete	North America; USA: PA		2021-03-26
MZ519426.2	2697049	SARS-CoV-2/human/USA/GA-CDC-GA-EHC-192L/2020	29803	GenBank	complete	North America; USA		2020-04-21
MZ519417.2	2697049	SARS-CoV-2/human/USA/GA-CDC-GA-EHC-117N/2020	29790	GenBank	complete	North America; USA		2020-03-30
MZ519415.2	2697049	SARS-CoV-2/human/USA/GA-CDC-GA-EHC-111G/2020	29797	GenBank	complete	North America; USA		2020-03-30
MZ519407.2	2697049	SARS-CoV-2/human/USA/GA-CDC-GA-EHC-018R/2020	29799	GenBank	complete	North America; USA		2020-03-11
MZ505927.1	2697049	SARS-CoV-2/human/USA/AZ-324/2020	29831	GenBank	complete	North America; USA: AZ, Maricopa		2020-04-21
MZ468053.1	2697049	SARS-CoV-2/human/USA/Yale-5643/2020	29825	GenBank	complete	North America; USA		2020-01-19
MZ363512.1	2697049	SARS-CoV-2/human/USA/IL-RUSH-COVID-0064/2020	29819	GenBank	complete	North America; USA: Illinois, Chicago		2020-05-05
MZ363510.1	2697049	SARS-CoV-2/human/USA/IL-RUSH-COVID-0062/2020	29819	GenBank	complete	North America; USA: Illinois, Chicago		2020-05-05
MZ363509.1	2697049	SARS-CoV-2/human/USA/IL-RUSH-COVID-0061/2020	29635	GenBank	complete	North America; USA: Illinois, Chicago		2020-05-05
MZ363487.1	2697049	SARS-CoV-2/human/USA/MI-iSPEC-2020-COVID-0006/2020	29829	GenBank	complete	North America; USA: Michigan		2020-03-21
MZ331924.1	2697049	SARS-CoV-2/human/NZL/20VR1275/2020	29782	GenBank	complete	Oceania; New Zealand		2020-03-20
MZ331895.1	2697049	SARS-CoV-2/human/NZL/20VR0989/2020	29783	GenBank	complete	Oceania; New Zealand		2020-03-17
MZ331894.1	2697049	SARS-CoV-2/human/NZL/20VR0987/2020	29783	GenBank	complete	Oceania; New Zealand		2020-03-17
MZ331877.1	2697049	SARS-CoV-2/human/NZL/20VR0276/2020	29782	GenBank	complete	Oceania; New Zealand		2020-03-15
MZ331876.1	2697049	SARS-CoV-2/human/NZL/20VR0275/2020	29782	GenBank	complete	Oceania; New Zealand		2020-03-15
MZ313123.1	2697049	SARS-CoV-2/human/USA/GA-EHC-191K/2020	29846	GenBank	complete	North America; USA: GA		2020-04-21
MZ278430.1	2697049	SARS-CoV-2/human/USA/DC-CDC-2-4369224/2021	29866	GenBank	complete	North America; USA: DC		2021-04-24
MZ156756.1	2697049	SARS-CoV-2/human/USA/VSP1973/2021	29903	GenBank	complete	North America; USA: Pennsylvania, Philadelphia		2021-04-07
MW973257.1	2697049	SARS-CoV-2/human/USA/CA-CDPH-UC446/2020	29861	GenBank	complete	North America; USA		2020-11-20
MW973251.1	2697049	SARS-CoV-2/human/USA/CA-CDPH-UC433/2020	29852	GenBank	complete	North America; USA		2020-11-20
MW973155.1	2697049	SARS-CoV-2/human/USA/CA-CDPH-UC437/2020	29852	GenBank	complete	North America; USA		2020-11-20
MW973154.1	2697049	SARS-CoV-2/human/USA/CA-CDPH-UC434/2020	29852	GenBank	complete	North America; USA		2020-11-20
MW972972.1	2697049	SARS-CoV-2/human/USA/CA-CDPH-UC435/2020	29846	GenBank	complete	North America; USA		2020-11-20
MW925130.1	2697049	SARS-CoV-2/human/USA/CGS_R4717/2020	29796	GenBank	complete	North America; USA		2020
MW883297.1	2697049	SARS-CoV-2/human/USA/MD-NIH-00391/2020	29886	GenBank	complete	North America; USA		2020-03-25
MW828341.1	2697049	SARS-CoV-2/human/IND/ILS22/2020	29832	GenBank	complete	Asia; India		2020-05-10
MW828340.1	2697049	SARS-CoV-2/human/IND/ILS21/2020	29807	GenBank	complete	Asia; India		2020-05-05
MW811435.1	2697049	SARS-CoV-2/human/USA/USA-WA1/2020	29861	GenBank	complete	North America; USA: Washington, Snohomish County		2020-01-22
MW772455.1	2697049	SARS-CoV-2/human/AUS/QLD02/2020	29870	GenBank	complete	Oceania; Australia		2020-07-20
MW751146.1	2697049	SARS-CoV-2/human/KEN/C571/2020	29782	GenBank	complete	Africa; Kenya		2020-04-10
MW751133.1	2697049	SARS-CoV-2/human/KEN/C314/2020	29782	GenBank	complete	Africa; Kenya		2020-04-04
MW635200.1	2697049	SARS-CoV-2/human/USA/NC-CDC-LC0002652/2021	29714	GenBank	complete	North America; USA: North Carolina		2021-01-03
MW635193.1	2697049	SARS-CoV-2/human/USA/NC-CDC-LC0002643/2021	29714	GenBank	complete	North America; USA: North Carolina		2021-01-03
MW593811.1	2697049	SARS-CoV-2/human/USA/FHCRC-5435/2020	29652	GenBank	complete	North America; USA: Washington		2020-03-26
MW593336.1	2697049	SARS-CoV-2/human/USA/FHCRC-3750/2020	29798	GenBank	complete	North America; USA: Washington		2020-03-24
MW593331.1	2697049	SARS-CoV-2/human/USA/FHCRC-3272/2020	29798	GenBank	complete	North America; USA: Washington		2020-03-27
MW593327.1	2697049	SARS-CoV-2/human/USA/FHCRC-2965/2020	29798	GenBank	complete	North America; USA: Washington		2020-03-26
MW590344.1	2697049	SARS-CoV-2/human/USA/OH-UHTL-12/2020	29903	GenBank	complete	North America; USA: Ohio		2020-03-16
MW550607.1	2697049	SARS-CoV-2/human/USA/WA-CDC-2-4044450/2020	29839	GenBank	complete	North America; USA: WA		2020-11-23
MW548228.1	2697049	SARS-CoV-2/human/EGY/CUNCI-HGC11I023/2021	29793	GenBank	complete	Africa; Egypt		2021-01-03
MW543043.1	2697049	SARS-CoV-2/human/USA/MA-CDC-9TWQ-1385/2020	29857	GenBank	complete	North America; USA		2020-12-12
MW523409.1	2697049	SARS-CoV-2/human/GHA/WACCBIP_nCoV_GS28/2020	29782	GenBank	complete	Africa; Ghana		2020-07-21
MW521480.1	2697049	SARS-CoV-2/human/USA/20x1029/2020	29815	GenBank	complete	North America; USA		2020-03-25
MW504778.1	2697049	SARS-CoV-2/human/EGY/CUNCI-HGC10I033/2020	29793	GenBank	complete	Africa; Egypt		2020-12-25
MW504605.1	2697049	SARS-CoV-2/human/EGY/CUNCI-HGC9I022/2020	29793	GenBank	complete	Africa; Egypt		2020-12-25
MW494209.1	2697049	SARS-CoV-2/human/USA/NYP-WCM-COVSUBJ_0605_1_P/2020	29892	GenBank	complete	North America; USA		2020-03-15
MW494171.1	2697049	SARS-CoV-2/human/USA/NYP-WCM-COVSUBJ_0461_1_N/2020	29891	GenBank	complete	North America; USA		2020-03-15
MW493757.1	2697049	SARS-CoV-2/human/USA/NYP-WCM-COVSUBJ_0605_1_P/2020	29892	GenBank	complete	North America; USA		2020-03-15
MW493719.1	2697049	SARS-CoV-2/human/USA/NYP-WCM-COVSUBJ_0461_1_N/2020	29891	GenBank	complete	North America; USA		2020-03-15
MW474741.1	2697049	SARS-CoV-2/human/MLI/UCRC 31/2020	29882	GenBank	complete	Africa; Mali		2020-03-31
MW467478.1	2697049	SARS-CoV-2/human/EGY/EGY_CCHE57357_A_75/2020	29903	GenBank	complete	Africa; Egypt		2020-07-28
MW466796.1	2697049	SARS-CoV-2/human/KOR/KCDC15-NCCP43331/2020	29900	GenBank	complete	Asia; South Korea		2020-03-17
MW466794.1	2697049	SARS-CoV-2/human/KOR/KCDC07-NCCP43329/2020	29900	GenBank	complete	Asia; South Korea		2020-03-17
MW466793.1	2697049	SARS-CoV-2/human/KOR/KCDC06-NCCP43328/2020	29900	GenBank	complete	Asia; South Korea		2020-03-17
MW466792.1	2697049	SARS-CoV-2/human/KOR/KCDC05-NCCP43327/2020	29903	GenBank	complete	Asia; South Korea		2020-03-17
MW466791.1	2697049	SARS-CoV-2/human/KOR/KCDC03-NCCP43326/2020	29902	GenBank	complete	Asia; South Korea		2020-02-06
MW447618.1	2697049	SARS-CoV-2/human/PAK/JRCGR-KHI04/2020	29903	GenBank	complete	Asia; Pakistan: Karachi		2020-06-03
MW422000.1	2697049	SARS-CoV-2/human/PAK/SARS-CoV-2_19/2020	29899	GenBank	complete	Asia; Pakistan: Federal Capital		2020-05-30
MW368439.1	2697049	SARS-CoV-2/human/BEL/GHB-03021/2020	29740	GenBank	complete	Europe; Belgium		2020-02-03
MW340799.1	2697049	SARS-CoV-2/human/ITA/PA-IZSBM193-85_2020/2020	29853	GenBank	complete	Europe; Italy: Palermo, Sicily		2020-06-29
MW340798.1	2697049	SARS-CoV-2/human/ITA/PA-IZSBM193-72_2020/2020	29878	GenBank	complete	Europe; Italy: Palermo, Sicily		2020-06-29
MW340797.1	2697049	SARS-CoV-2/human/ITA/PA-IZSBM194-11_2020/2020	29848	GenBank	complete	Europe; Italy: Palermo, Sicily		2020-06-29
MW340796.1	2697049	SARS-CoV-2/human/ITA/PA-IZSBM194-48_2020/2020	29864	GenBank	complete	Europe; Italy: Palermo, Sicily		2020-06-29
MW340795.1	2697049	SARS-CoV-2/human/ITA/PA-IZSBM193-67_2020/2020	29876	GenBank	complete	Europe; Italy: Palermo, Sicily		2020-06-29
MW340794.1	2697049	SARS-CoV-2/human/ITA/PA-IZSBM193-69_2020/2020	29851	GenBank	complete	Europe; Italy: Palermo, Sicily		2020-06-29
MW340793.1	2697049	SARS-CoV-2/human/ITA/PA-IZSBM193-88_2020/2020	29872	GenBank	complete	Europe; Italy: Palermo, Sicily		2020-06-29
MW340792.1	2697049	SARS-CoV-2/human/ITA/PA-IZSBM169-64_2020/2020	29850	GenBank	complete	Europe; Italy: Palermo, Sicily		2020-06-29
MW340791.1	2697049	SARS-CoV-2/human/ITA/PA-IZSBM169-59_2020/2020	29834	GenBank	complete	Europe; Italy: Palermo, Sicily		2020-06-29
MW340790.1	2697049	SARS-CoV-2/human/ITA/PA-IZSBM169-66_2020/2020	29838	GenBank	complete	Europe; Italy: Palermo, Sicily		2020-06-29
MW340789.1	2697049	SARS-CoV-2/human/ITA/PA-IZSBM169-76_2020/2020	29834	GenBank	complete	Europe; Italy: Palermo, Sicily		2020-06-29
MW340788.1	2697049	SARS-CoV-2/human/ITA/PA-IZSBM169-70_2020/2020	29874	GenBank	complete	Europe; Italy: Palermo, Sicily		2020-06-29
MW340787.1	2697049	SARS-CoV-2/human/ITA/PA-IZSBM169-56_2020/2020	29844	GenBank	complete	Europe; Italy: Palermo, Sicily		2020-06-29
MW309830.1	2697049	SARS-CoV-2/human/USA/GA-QDX-2218/2020	29725	GenBank	complete	North America; USA: GA		2020-03-15
MW286728.1	2697049	SARS-CoV-2/human/USA/FL-BPHL-1960/2020	29829	GenBank	complete	North America; USA: FL		2020-04-12
MW286655.1	2697049	SARS-CoV-2/human/USA/FL-BPHL-2100/2020	29844	GenBank	complete	North America; USA: FL		2020-03-05
MW279459.1	2697049	SARS-CoV-2/human/USA/MS-CDC-3861422-001/2020	29882	GenBank	complete	North America; USA		2020-04-01
MW279446.1	2697049	SARS-CoV-2/human/USA/MS-CDC-3861414-001/2020	29882	GenBank	complete	North America; USA		2020-03-21
MW279436.1	2697049	SARS-CoV-2/human/USA/MS-CDC-3861404-001/2020	29882	GenBank	complete	North America; USA		2020-03-01
MW221275.1	2697049	SARS-CoV-2/human/USA/UF-8/2020	29880	GenBank	complete	North America; USA		2020-03-26
MW219695.1	2697049	SARS-CoV-2/human/JPN/UT-NCGM02/2020	29782	GenBank	complete	Asia; Japan: Tokyo		2020-02-01
MW206492.1	2697049	SARS-CoV-2/human/USA/FL-BPHL-1827/2020	29814	GenBank	complete	North America; USA: FL		2020-04-08
MW206483.1	2697049	SARS-CoV-2/human/USA/FL-BPHL-1820/2020	29799	GenBank	complete	North America; USA: FL		2020-04-08
MW206481.1	2697049	SARS-CoV-2/human/USA/FL-BPHL-1818/2020	29821	GenBank	complete	North America; USA: FL		2020-04-08
MW191482.1	2697049	SARS-CoV-2/human/USA/NY-QDX-2711/2020	29782	GenBank	complete	North America; USA: NY		2020-03-15
MW191468.1	2697049	SARS-CoV-2/human/USA/MN-QDX-2727/2020	29782	GenBank	complete	North America; USA: MN		2020-03-14
MW191433.1	2697049	SARS-CoV-2/human/USA/CA-QDX-2691/2020	29782	GenBank	complete	North America; USA: CA		2020-03-16
MW191413.1	2697049	SARS-CoV-2/human/USA/UT-QDX-2644/2020	29782	GenBank	complete	North America; USA: UT		2020-03-12
MW191407.1	2697049	SARS-CoV-2/human/USA/UT-QDX-2626/2020	29782	GenBank	complete	North America; USA: UT		2020-03-12
MW191344.1	2697049	SARS-CoV-2/human/USA/CA-QDX-2647/2020	29782	GenBank	complete	North America; USA: CA		2020-03-16
MW191316.1	2697049	SARS-CoV-2/human/USA/CA-QDX-2586/2020	29782	GenBank	complete	North America; USA: CA		2020-03-16
MW191289.1	2697049	SARS-CoV-2/human/USA/UT-QDX-2492/2020	29782	GenBank	complete	North America; USA: UT		2020-03-12
MW191216.1	2697049	SARS-CoV-2/human/USA/GA-QDX-2553/2020	29779	GenBank	complete	North America; USA: GA		2020-03-14
MW191214.1	2697049	SARS-CoV-2/human/USA/GA-QDX-2461/2020	29782	GenBank	complete	North America; USA: GA		2020-03-14
MW191213.1	2697049	SARS-CoV-2/human/USA/GA-QDX-2443/2020	29782	GenBank	complete	North America; USA: GA		2020-03-13
MW191212.1	2697049	SARS-CoV-2/human/USA/GA-QDX-2442/2020	29782	GenBank	complete	North America; USA: GA		2020-03-13
MW191211.1	2697049	SARS-CoV-2/human/USA/FL-QDX-2513/2020	29782	GenBank	complete	North America; USA: FL		2020-03-16
MW191210.1	2697049	SARS-CoV-2/human/USA/FL-QDX-2510/2020	29782	GenBank	complete	North America; USA: FL		2020-03-17
MW191129.1	2697049	SARS-CoV-2/human/USA/GA-QDX-2388/2020	29782	GenBank	complete	North America; USA: GA		2020-03-16
MW191127.1	2697049	SARS-CoV-2/human/USA/GA-QDX-2367/2020	29782	GenBank	complete	North America; USA: GA		2020-03-16
MW191053.1	2697049	SARS-CoV-2/human/USA/UT-QDX-2307/2020	29782	GenBank	complete	North America; USA: UT		2020-03-13
MW191038.1	2697049	SARS-CoV-2/human/USA/UT-QDX-2264/2020	29782	GenBank	complete	North America; USA: UT		2020-03-12
MW191013.1	2697049	SARS-CoV-2/human/USA/UT-QDX-2189/2020	29782	GenBank	complete	North America; USA: UT		2020-03-12
MW190992.1	2697049	SARS-CoV-2/human/USA/NJ-QDX-2250/2020	29782	GenBank	complete	North America; USA: NJ		2020-03-14
MW190987.1	2697049	SARS-CoV-2/human/USA/MN-QDX-2265/2020	29782	GenBank	complete	North America; USA: MN		2020-03-13
MW190972.1	2697049	SARS-CoV-2/human/USA/MI-QDX-2199/2020	29782	GenBank	complete	North America; USA: MI		2020-03-13
MW190966.1	2697049	SARS-CoV-2/human/USA/GA-QDX-2259/2020	29782	GenBank	complete	North America; USA: GA		2020-03-13
MW190964.1	2697049	SARS-CoV-2/human/USA/GA-QDX-2219/2020	29782	GenBank	complete	North America; USA: GA		2020-03-15
MW190962.1	2697049	SARS-CoV-2/human/USA/GA-QDX-2196/2020	29782	GenBank	complete	North America; USA: GA		2020-03-13
MW190890.1	2697049	SARS-CoV-2/human/USA/LA-QDX-2131/2020	29782	GenBank	complete	North America; USA: LA		2020-03-18
MW190889.1	2697049	SARS-CoV-2/human/USA/LA-QDX-2108/2020	29782	GenBank	complete	North America; USA: LA		2020-03-14
MW190885.1	2697049	SARS-CoV-2/human/USA/GA-QDX-2150/2020	29782	GenBank	complete	North America; USA: GA		2020-03-14
MW190884.1	2697049	SARS-CoV-2/human/USA/GA-QDX-2115/2020	29782	GenBank	complete	North America; USA: GA		2020-03-14
MW190881.1	2697049	SARS-CoV-2/human/USA/CA-QDX-2185/2020	29782	GenBank	complete	North America; USA: CA		2020-03-18
MW190858.1	2697049	SARS-CoV-2/human/USA/CA-QDX-2134/2020	29782	GenBank	complete	North America; USA: CA		2020-03-18
MW190830.1	2697049	SARS-CoV-2/human/USA/CA-QDX-2077/2020	29782	GenBank	complete	North America; USA: CA		2020-03-19
MW190811.1	2697049	SARS-CoV-2/human/USA/TX-QDX-2025/2020	29782	GenBank	complete	North America; USA: TX		2020-03-17
MW190796.1	2697049	SARS-CoV-2/human/USA/NY-QDX-2008/2020	29782	GenBank	complete	North America; USA: NY		2020-03-17
MW190770.1	2697049	SARS-CoV-2/human/USA/LA-QDX-1992/2020	29782	GenBank	complete	North America; USA: LA		2020-03-16
MW190741.1	2697049	SARS-CoV-2/human/USA/CA-QDX-2012/2020	29782	GenBank	complete	North America; USA: CA		2020-03-18
MW190739.1	2697049	SARS-CoV-2/human/USA/CA-QDX-2007/2020	29782	GenBank	complete	North America; USA: CA		2020-03-18
MW190725.1	2697049	SARS-CoV-2/human/USA/UT-QDX-1964/2020	29782	GenBank	complete	North America; USA: UT		2020-03-12
MW190721.1	2697049	SARS-CoV-2/human/USA/UT-QDX-1936/2020	29782	GenBank	complete	North America; USA: UT		2020-03-12
MW190714.1	2697049	SARS-CoV-2/human/USA/PA-QDX-1888/2020	29782	GenBank	complete	North America; USA: PA		2020-03-12
MW190698.1	2697049	SARS-CoV-2/human/USA/NY-QDX-1941/2020	29782	GenBank	complete	North America; USA: NY		2020-03-16
MW190652.1	2697049	SARS-CoV-2/human/USA/CA-QDX-1975/2020	29782	GenBank	complete	North America; USA: CA		2020-03-15
MW190598.1	2697049	SARS-CoV-2/human/USA/UT-QDX-1847/2020	29782	GenBank	complete	North America; USA: UT		2020-03-14
MW190540.1	2697049	SARS-CoV-2/human/USA/CT-QDX-1837/2020	29782	GenBank	complete	North America; USA: CT		2020-03-17
MW190491.1	2697049	SARS-CoV-2/human/USA/MI-QDX-1769/2020	29782	GenBank	complete	North America; USA: MI		2020-03-17
MW190488.1	2697049	SARS-CoV-2/human/USA/MI-QDX-1757/2020	29782	GenBank	complete	North America; USA: MI		2020-03-18
MW190462.1	2697049	SARS-CoV-2/human/USA/GA-QDX-1771/2020	29782	GenBank	complete	North America; USA: GA		2020-03-16
MW190459.1	2697049	SARS-CoV-2/human/USA/GA-QDX-1717/2020	29782	GenBank	complete	North America; USA: GA		2020-03-16
MW190450.1	2697049	SARS-CoV-2/human/USA/AZ-QDX-1729/2020	29782	GenBank	complete	North America; USA: AZ		2020-03-17
MW190359.1	2697049	SARS-CoV-2/human/USA/CA-QDX-1675/2020	29782	GenBank	complete	North America; USA: CA		2020-03-18
MW190343.1	2697049	SARS-CoV-2/human/USA/CA-QDX-1629/2020	29782	GenBank	complete	North America; USA: CA		2020-03-18
MW190325.1	2697049	SARS-CoV-2/human/USA/CA-QDX-1576/2020	29782	GenBank	complete	North America; USA: CA		2020-03-18
MW190290.1	2697049	SARS-CoV-2/human/USA/UT-QDX-1470/2020	29755	GenBank	complete	North America; USA: UT		2020-03-16
MW190258.1	2697049	SARS-CoV-2/human/USA/MA-QDX-1456/2020	29782	GenBank	complete	North America; USA: MA		2020-03-16
MW190248.1	2697049	SARS-CoV-2/human/USA/CT-QDX-1530/2020	29782	GenBank	complete	North America; USA: CT		2020-03-17
MW190246.1	2697049	SARS-CoV-2/human/USA/CT-QDX-1504/2020	29782	GenBank	complete	North America; USA: CT		2020-03-17
MW190208.1	2697049	SARS-CoV-2/human/USA/CA-QDX-1520/2020	29782	GenBank	complete	North America; USA: CA		2020-03-17
MW181831.2	2697049	SARS-CoV-2/human/IND/nimh-14709/2020	29839	GenBank	complete	Asia; India		2020-05-10
MW181829.1	2697049	SARS-CoV-2/human/IND/nimh-13855/2020	29813	GenBank	complete	Asia; India		2020-05-09
MW161259.1	2697049	SARS-CoV-2/human/USA/WA-CDC-WA1/2020	29796	GenBank	complete	North America; USA		2020-01-19
MW136841.1	2697049	SARS-CoV-2/human/USA/MN-MDH-1775/2020	29827	GenBank	complete	North America; USA: Minnesota		2020-04-13
MW065473.1	2697049	SARS-CoV-2/human/USA/MN-QDX-1386/2020	29782	GenBank	complete	North America; USA: MN		2020-03-16
MW065429.1	2697049	SARS-CoV-2/human/USA/MN-QDX-1342/2020	29782	GenBank	complete	North America; USA: MN		2020-03-15
MW065384.1	2697049	SARS-CoV-2/human/USA/CA-QDX-1434/2020	29782	GenBank	complete	North America; USA: CA		2020-03-18
MW065319.1	2697049	SARS-CoV-2/human/USA/NY-QDX-1257/2020	29782	GenBank	complete	North America; USA: NY		2020-03-16
MW065259.1	2697049	SARS-CoV-2/human/USA/MI-QDX-1306/2020	29782	GenBank	complete	North America; USA: MI		2020-03-17
MW065031.1	2697049	SARS-CoV-2/human/USA/MN-QDX-1007/2020	29782	GenBank	complete	North America; USA: MN		2020-03-16
MW065006.1	2697049	SARS-CoV-2/human/USA/CA-QDX-1043/2020	29782	GenBank	complete	North America; USA: CA		2020-03-17
MW064907.1	2697049	SARS-CoV-2/human/USA/MI-QDX-888/2020	29782	GenBank	complete	North America; USA: MI		2020-03-18
MW064902.1	2697049	SARS-CoV-2/human/USA/LA-QDX-879/2020	29782	GenBank	complete	North America; USA: LA		2020-03-15
MW064846.1	2697049	SARS-CoV-2/human/USA/MN-QDX-756/2020	29782	GenBank	complete	North America; USA: MN		2020-03-17
MW064841.1	2697049	SARS-CoV-2/human/USA/MI-QDX-826/2020	29782	GenBank	complete	North America; USA: MI		2020-03-22
MW064821.1	2697049	SARS-CoV-2/human/USA/FL-QDX-788/2020	29782	GenBank	complete	North America; USA: FL		2020-03-21
MW064818.1	2697049	SARS-CoV-2/human/USA/FL-QDX-785/2020	29782	GenBank	complete	North America; USA: FL		2020-03-21
MW064789.1	2697049	SARS-CoV-2/human/USA/CA-QDX-797/2020	29782	GenBank	complete	North America; USA: CA		2020-03-22
MW064732.1	2697049	SARS-CoV-2/human/USA/IL-QDX-685/2020	29782	GenBank	complete	North America; USA: IL		2020-03-18
MW064719.1	2697049	SARS-CoV-2/human/USA/CA-QDX-704/2020	29782	GenBank	complete	North America; USA: CA		2020-03-20
MW064715.1	2697049	SARS-CoV-2/human/USA/CA-QDX-698/2020	29782	GenBank	complete	North America; USA: CA		2020-03-20
MW064659.1	2697049	SARS-CoV-2/human/USA/MI-QDX-636/2020	29782	GenBank	complete	North America; USA: MI		2020-03-17
MW064634.1	2697049	SARS-CoV-2/human/USA/MI-QDX-601/2020	29782	GenBank	complete	North America; USA: MI		2020-03-19
MW064629.1	2697049	SARS-CoV-2/human/USA/MI-QDX-593/2020	29782	GenBank	complete	North America; USA: MI		2020-03-19
MW064594.1	2697049	SARS-CoV-2/human/USA/GA-QDX-597/2020	29782	GenBank	complete	North America; USA: GA		2020-03-17
MW064589.1	2697049	SARS-CoV-2/human/USA/GA-QDX-580/2020	29782	GenBank	complete	North America; USA: GA		2020-03-18
MW064588.1	2697049	SARS-CoV-2/human/USA/GA-QDX-579/2020	29782	GenBank	complete	North America; USA: GA		2020-03-16
MW064586.1	2697049	SARS-CoV-2/human/USA/GA-QDX-577/2020	29782	GenBank	complete	North America; USA: GA		2020-03-18
MW064405.1	2697049	SARS-CoV-2/human/USA/MI-QDX-364/2020	29782	GenBank	complete	North America; USA: MI		2020-03-23
MW064354.1	2697049	SARS-CoV-2/human/USA/MI-QDX-312/2020	29782	GenBank	complete	North America; USA: MI		2020-03-22
MW064351.1	2697049	SARS-CoV-2/human/USA/MI-QDX-309/2020	29782	GenBank	complete	North America; USA: MI		2020-03-21
MW064338.1	2697049	SARS-CoV-2/human/USA/MI-QDX-296/2020	29782	GenBank	complete	North America; USA: MI		2020-03-21
MW064329.1	2697049	SARS-CoV-2/human/USA/IL-QDX-280/2020	29782	GenBank	complete	North America; USA: IL		2020-03-19
MW047016.1	2697049	SARS-CoV-2/human/USA/GA-EHC-033G/2020	29858	GenBank	complete	North America; USA: Georgia		2020-03-16
MW040669.1	2697049	SARS-CoV-2/human/USA/FL-BPHL-1459/2020	29812	GenBank	complete	North America; USA: FL		2020-04-09
MW023498.1	2697049	SARS-CoV-2/human/USA/FL-BPHL-1227/2020	29812	GenBank	complete	North America; USA: FL		2020-03-30
MW023416.1	2697049	SARS-CoV-2/human/USA/FL-BPHL-1256/2020	29819	GenBank	complete	North America; USA: FL		2020-04-22
MW018437.1	2697049	SARS-CoV-2/human/LBY/75/2020	29894	GenBank	complete	Africa; Libya		2023-06-20
MW018436.1	2697049	SARS-CoV-2/human/LBY/449/2020	29901	GenBank	complete	Africa; Libya		2023-06-20
MW018435.1	2697049	SARS-CoV-2/human/LBY/7700/2020	29899	GenBank	complete	Africa; Libya		2023-06-20
MW018434.1	2697049	SARS-CoV-2/human/LBY/958/2020	29897	GenBank	complete	Africa; Libya		2023-06-20
MW018432.1	2697049	SARS-CoV-2/human/LBY/10298/2020	29903	GenBank	complete	Africa; Libya		2023-06-20
MW018431.1	2697049	SARS-CoV-2/human/LBY/11040/2020	29900	GenBank	complete	Africa; Libya		2023-06-20
MW018430.1	2697049	SARS-CoV-2/human/LBY/11106/2020	29884	GenBank	complete	Africa; Libya		2023-06-20
MW018429.1	2697049	SARS-CoV-2/human/LBY/12156/2020	29903	GenBank	complete	Africa; Libya		2023-06-20
MW018428.1	2697049	SARS-CoV-2/human/LBY/12371/2020	29803	GenBank	complete	Africa; Libya		2023-06-20
MW008584.1	2697049	SARS-CoV-2/human/USA/GA-EHC-113J/2020	29826	GenBank	complete	North America; USA: Georgia		2020-03-30
MW008582.1	2697049	SARS-CoV-2/human/USA/GA-EHC-108D/2020	29794	GenBank	complete	North America; USA: Georgia		2020-03-30
MW008581.1	2697049	SARS-CoV-2/human/USA/GA-EHC-097S/2020	29734	GenBank	complete	North America; USA: Georgia		2020-03-15
MW008580.1	2697049	SARS-CoV-2/human/USA/GA-EHC-086H/2020	29815	GenBank	complete	North America; USA: Georgia		2020-03-10
MW008576.1	2697049	SARS-CoV-2/human/USA/GA-EHC-053A/2020	29790	GenBank	complete	North America; USA: Georgia		2020-03-16
MW008571.1	2697049	SARS-CoV-2/human/USA/GA-EHC-042P/2020	29858	GenBank	complete	North America; USA: Georgia		2020-03-16
MW008569.1	2697049	SARS-CoV-2/human/USA/GA-EHC-040N/2020	29808	GenBank	complete	North America; USA: Georgia		2020-03-27
MW008568.1	2697049	SARS-CoV-2/human/USA/GA-EHC-038L/2020	29808	GenBank	complete	North America; USA: Georgia		2020-03-14
MW008567.1	2697049	SARS-CoV-2/human/USA/GA-EHC-037K/2020	29856	GenBank	complete	North America; USA: Georgia		2020-03-16
MW001288.1	2697049	SARS-CoV-2/human/USA/E6-TCE/2020	29882	GenBank	complete	North America; USA: Pennsylvania, Philadelphia county		2020-03-28
MW001287.1	2697049	SARS-CoV-2/human/USA/CCLB-TCE/2020	29882	GenBank	complete	North America; USA: Pennsylvania, Philadelphia county		2020-03-28
MT966110.1	2697049	SARS-CoV-2/human/USA/FL-BPHL-0898/2020	29822	GenBank	complete	North America; USA: FL		2020-03-24
MT956695.1	2697049	SARS-CoV-2/human/USA/FL-BPHL-0884/2020	29815	GenBank	complete	North America; USA: FL		2020-05-04
MT956687.1	2697049	SARS-CoV-2/human/USA/FL-BPHL-1069/2020	29851	GenBank	complete	North America; USA: FL		2020-04-22
MT955171.1	2697049	SARS-CoV-2/human/TUN/TUN_ADAGE_4870/2020	29900	GenBank	complete	Africa; Tunisia		2020-07-07
MT952134.1	2697049	SARS-CoV-2/human/USA/WA-CDC-WA1/2020	29796	GenBank	complete	North America; USA		2020-01-19
MT951951.1	2697049	SARS-CoV-2/human/USA/VA-DCLS-0583/2020	29882	GenBank	complete	North America; USA: Virginia		2023-03-20
MT940473.1	2697049	SARS-CoV-2/human/IND/GBRC334b/2020	29800	GenBank	complete	Asia; India: Adajan		2020-06-12
MT940472.1	2697049	SARS-CoV-2/human/IND/GBRC334a/2020	29800	GenBank	complete	Asia; India: Adajan		2020-06-12
MT920025.1	2697049	SARS-CoV-2/human/USA/MN-MDH-1492/2020	29823	GenBank	complete	North America; USA: Minnesota		2020-03-21
MT920014.1	2697049	SARS-CoV-2/human/USA/MN-MDH-1481/2020	29823	GenBank	complete	North America; USA: Minnesota		2020-03-18
MT920010.1	2697049	SARS-CoV-2/human/USA/MN-MDH-1477/2020	29822	GenBank	complete	North America; USA: Minnesota		2020-03-24
MT920008.1	2697049	SARS-CoV-2/human/USA/MN-MDH-1475/2020	29822	GenBank	complete	North America; USA: Minnesota		2020-03-23
MT920007.1	2697049	SARS-CoV-2/human/USA/MN-MDH-1474/2020	29826	GenBank	complete	North America; USA: Minnesota		2020-03-18
MT920002.1	2697049	SARS-CoV-2/human/USA/MN-MDH-1469/2020	29823	GenBank	complete	North America; USA: Minnesota		2020-03-23
MT919999.1	2697049	SARS-CoV-2/human/USA/MN-MDH-1466/2020	29828	GenBank	complete	North America; USA: Minnesota		2020-03-23
MT913064.1	2697049	SARS-CoV-2/human/USA/VA-DCLS-0544/2020	29866	GenBank	complete	North America; USA: Virginia		2023-03-20
MT893002.1	2697049	SARS-CoV-2/human/USA/MN-MDH-1436/2020	29851	GenBank	complete	North America; USA: Minnesota		2020-03-31
MT892994.1	2697049	SARS-CoV-2/human/USA/MN-MDH-1428/2020	29828	GenBank	complete	North America; USA: Minnesota		2020-03-25
MT892986.1	2697049	SARS-CoV-2/human/USA/MN-MDH-1420/2020	29831	GenBank	complete	North America; USA: Minnesota		2020-03-19
MT892984.1	2697049	SARS-CoV-2/human/USA/MN-MDH-1418/2020	29858	GenBank	complete	North America; USA: Minnesota		2020-03-16
MT890243.1	2697049	SARS-CoV-2/human/GHA/84438_S50/2020	29863	GenBank	complete	Africa; Ghana		2020-05-24
MT890238.1	2697049	SARS-CoV-2/human/GHA/81216_S36/2020	29828	GenBank	complete	Africa; Ghana		2020-05-20
MT886336.1	2697049	SARS-CoV-2/human/USA/ME-HETL-J0051/2020	29689	GenBank	complete	North America; USA: Maine		2020-03-19
MT886316.1	2697049	SARS-CoV-2/human/USA/ME-HETL-J0030/2020	29743	GenBank	complete	North America; USA: Maine		2020-03-16
MT862537.1	2697049	SARS-CoV-2/human/HKG/Ca-DelMut/2020	29808	GenBank	complete	Asia; Hong Kong		2020-06-01
MT846623.1	2697049	SARS-CoV-2/human/USA/WI-UW-936/2020	29782	GenBank	complete	North America; USA: Wisconsin, Milwaukee county		2020-05-05
MT846476.1	2697049	SARS-CoV-2/human/USA/FL-BPHL-0714/2020	29860	GenBank	complete	North America; USA: FL		2020-03-31
MT846444.1	2697049	SARS-CoV-2/human/USA/FL-BPHL-0682/2020	29849	GenBank	complete	North America; USA: FL		2020-03-26
MT844034.1	2697049	SARS-CoV-2/human/Guatemala/UN-CDC-3536658-001/2020	29882	GenBank	complete	North America; Guatemala		2020-03-19
MT834632.1	2697049	SARS-CoV-2/human/USA/FL-BPHL-0584/2020	29849	GenBank	complete	North America; USA: FL		2020-03-20
MT827245.1	2697049	SARS-CoV-2/human/USA/MD-MDH-0079/2020	29870	GenBank	complete	North America; USA: MD		2020-05-25
MT827239.1	2697049	SARS-CoV-2/human/USA/MD-MDH-0073/2020	29866	GenBank	complete	North America; USA: MD		2020-05-25
MT827233.1	2697049	SARS-CoV-2/human/USA/MD-MDH-0067/2020	29902	GenBank	complete	North America; USA: MD		2020-05-25
MT811569.1	2697049	SARS-CoV-2/human/JOR/SEARCH-0336-JOR/2020	29409	GenBank	complete	Asia; Jordan: Amman		2020-04-06
MT810119.1	2697049	SARS-CoV-2/human/KOR/CNUHV03-CA22/2020	29865	GenBank	complete	Asia; South Korea		2020-05-20
MT800016.1	2697049	SARS-CoV-2/human/EGY/CUNCI-HGC7I02/2020	29793	GenBank	complete	Africa; Egypt		2020-07-19
MT800010.1	2697049	SARS-CoV-2/human/IND/GBRC319/2020	29800	GenBank	complete	Asia; India: Surat		2020-06-17
MT799991.1	2697049	SARS-CoV-2/human/IND/GBRC322a/2020	29800	GenBank	complete	Asia; India: Surat		2020-06-17
MT797769.1	2697049	SARS-CoV-2/human/USA/COVID20-0064/2020	29820	GenBank	complete	North America; USA: South Carolina, Kershaw		2020-03-30
MT797768.1	2697049	SARS-CoV-2/human/USA/COVID20-0032/2020	29809	GenBank	complete	North America; USA: South Carolina, Kershaw		2020-03-20
MT797765.1	2697049	SARS-CoV-2/human/USA/COVID20-0014/2020	29850	GenBank	complete	North America; USA: South Carolina, Kershaw		2020-03-14
MT772554.1	2697049	SARS-CoV-2/human/USA/WI-UW-405/2020	29782	GenBank	complete	North America; USA: Wisconsin, Milwaukee county		2020-03-18
MT772293.1	2697049	SARS-CoV-2/human/IND/GBRC273b/2020	29800	GenBank	complete	Asia; India: Choryasi		2020-06-13
MT772271.1	2697049	SARS-CoV-2/human/IND/GBRC273a/2020	29800	GenBank	complete	Asia; India: Choryasi		2020-06-13
MT764179.1	2697049	SARS-CoV-2/human/USA/COVID20-0055/2020	29818	GenBank	complete	North America; USA: South Carolina, Berkeley		2020-03-27
MT764177.1	2697049	SARS-CoV-2/human/USA/COVID20-0048/2020	29787	GenBank	complete	North America; USA: South Carolina, Berkeley		2020-03-25
MT764174.1	2697049	SARS-CoV-2/human/USA/COVID20-0008/2020	29820	GenBank	complete	North America; USA: South Carolina, Berkeley		2020-03-10
MT764172.1	2697049	SARS-CoV-2/human/USA/COVID20-0001/2020	29855	GenBank	complete	North America; USA: South Carolina, Berkeley		2020-03-06
MT759714.1	2697049	SARS-CoV-2/human/IND/GBRC272a/2020	29800	GenBank	complete	Asia; India: Surat		2020-06-13
MT757078.1	2697049	SARS-CoV-2/human/USA/FL-BPHL-0383/2020	29862	GenBank	complete	North America; USA: FL		2020-04-23
MT757066.1	2697049	SARS-CoV-2/human/USA/FL-BPHL-0371/2020	29834	GenBank	complete	North America; USA: FL		2020-04-22
MT757064.1	2697049	SARS-CoV-2/human/USA/FL-BPHL-0369/2020	29843	GenBank	complete	North America; USA: FL		2020-04-21
MT757054.1	2697049	SARS-CoV-2/human/USA/FL-BPHL-0301/2020	29851	GenBank	complete	North America; USA: FL		2020-04-19
MT740923.1	2697049	SARS-CoV-2/human/IND/GBRC259/2020	29800	GenBank	complete	Asia; India: Surat		2020-06-11
MT739451.1	2697049	SARS-CoV-2/human/USA/VA-DCLS-0544/2020	29866	GenBank	complete	North America; USA: Virginia		2023-03-20
MT730117.1	2697049	SARS-CoV-2/human/PAK/AKU s11/2020	29854	GenBank	complete	Asia; Pakistan		2020-03-19
MT730116.1	2697049	SARS-CoV-2/human/PAK/AKU s10/2020	29839	GenBank	complete	Asia; Pakistan		2020-03-20
MT706373.1	2697049	SARS-CoV-2/human/USA/WI-UW-245/2020	29782	GenBank	complete	North America; USA: Wisconsin, Milwaukee county		2020-03-28
MT706363.1	2697049	SARS-CoV-2/human/USA/WI-UW-235/2020	29782	GenBank	complete	North America; USA: Wisconsin, Milwaukee county		2020-03-28
MT706346.1	2697049	SARS-CoV-2/human/USA/WI-UW-218/2020	29782	GenBank	complete	North America; USA: Wisconsin, Milwaukee county		2020-03-25
MT706317.1	2697049	SARS-CoV-2/human/USA/WI-UW-189/2020	29782	GenBank	complete	North America; USA: Wisconsin, Milwaukee county		2020-03-23
MT706294.1	2697049	SARS-CoV-2/human/USA/WI-UW-166/2020	29782	GenBank	complete	North America; USA: Wisconsin, Milwaukee county		2020-03-17
MT706245.1	2697049	SARS-CoV-2/human/USA/WI-UW-252/2020	29782	GenBank	complete	North America; USA: Wisconsin		2020-03-24
MT706168.1	2697049	SARS-CoV-2/human/USA/WI-UW-47/2020	29782	GenBank	complete	North America; USA: Wisconsin, Chippewa county		2020-03-19
MT706154.1	2697049	SARS-CoV-2/human/USA/WI-UW-33/2020	29782	GenBank	complete	North America; USA: Wisconsin, Dane County		2020-03-23
MT706149.1	2697049	SARS-CoV-2/human/USA/WI-UW-28/2020	29782	GenBank	complete	North America; USA: Wisconsin, Dane County		2020-03-25
MT704045.1	2697049	SARS-CoV-2/human/USA/FL-BPHL-0227/2020	29872	GenBank	complete	North America; USA: FL		2020-04-21
MT704033.1	2697049	SARS-CoV-2/human/USA/FL-BPHL-0215/2020	29860	GenBank	complete	North America; USA: FL		2020-04-20
MT704030.1	2697049	SARS-CoV-2/human/USA/FL-BPHL-0212/2020	29851	GenBank	complete	North America; USA: FL		2020-04-17
MT678839.1	2697049	SARS-CoV-2/human/KOR/CNUHV03/2020	29874	GenBank	complete	Asia; South Korea		2020-03-11
MT670015.1	2697049	SARS-CoV-2/human/CHL/2020-25343/2020	29782	GenBank	complete	South America; Chile		2020-03-12
MT664197.1	2697049	SARS-CoV-2/human/IND/GBRC208a/2020	29800	GenBank	complete	Asia; India: Surat		2020-06-11
MT653081.1	2697049	SARS-CoV-2/human/BEN/461/2020	29804	GenBank	complete	Africa; Benin		2020-03-17
MT653080.1	2697049	SARS-CoV-2/human/BEN/2012/2020	29804	GenBank	complete	Africa; Benin		2020-04-15
MT653079.1	2697049	SARS-CoV-2/human/BEN/1950/2020	29804	GenBank	complete	Africa; Benin		2020-04-15
MT653078.1	2697049	SARS-CoV-2/human/BEN/843/2020	29804	GenBank	complete	Africa; Benin		2020-03-19
MT644268.1	2697049	SARS-CoV-2/human/HKG/VM20001061/2020	29839	GenBank	complete	Asia; Hong Kong		2020-01-22
MT641740.1	2697049	SARS-CoV-2/human/AUS/VIC1305/2020	29819	GenBank	complete	Oceania; Australia: Victoria		2020-04-10
MT641662.1	2697049	SARS-CoV-2/human/AUS/NT18/2020	29813	GenBank	complete	Oceania; Australia: Northern Territory		2020-03-23
MT635409.1	2697049	SARS-CoV-2/human/IND/GBRC198/2020	29796	GenBank	complete	Asia; India: Gujarat, Nadiad		2020-06-08
MT632776.1	2697049	SARS-CoV-2/human/USA/WA-S343/2020	29869	GenBank	complete	North America; USA: Washington,Yakima County		2020-04-02
MT630423.1	2697049	SARS-CoV-2/human/SAU/85613/2020	29814	GenBank	complete	Asia; Saudi Arabia: Jeddah		2020-03-15
MT622319.1	2697049	SARS-CoV-2/human/CHN/Shanghai_CH-03/2020	29889	GenBank	complete	Asia; China		2020-01-23
MT621560.1	2697049	SARS-CoV-2/human/HKG/HKU_HK/2020	29873	GenBank	complete	Asia; Hong Kong		2023-03-20
MT614601.1	2697049	SARS-CoV-2/human/EGY/CUNCI-HGC6I011/2020	29835	GenBank	complete	Africa; Egypt		2020-06-02
MT614561.1	2697049	SARS-CoV-2/human/USA/GA-QDX-152/2020	29782	GenBank	complete	North America; USA: GA		2020-03-13
MT614530.1	2697049	SARS-CoV-2/human/USA/GA-QDX-122/2020	29782	GenBank	complete	North America; USA: GA		2020-03-13
MT614529.1	2697049	SARS-CoV-2/human/USA/GA-QDX-116/2020	29782	GenBank	complete	North America; USA: GA		2020-03-13
MT614528.1	2697049	SARS-CoV-2/human/USA/GA-QDX-115/2020	29782	GenBank	complete	North America; USA: GA		2020-03-13
MT614522.1	2697049	SARS-CoV-2/human/USA/WA-QDX-62/2020	29782	GenBank	complete	North America; USA: WA		2020-03-13
MT614515.1	2697049	SARS-CoV-2/human/USA/UT-QDX-57/2020	29782	GenBank	complete	North America; USA: UT		2020-03-12
MT614514.1	2697049	SARS-CoV-2/human/USA/UT-QDX-49/2020	29782	GenBank	complete	North America; USA: UT		2020-03-13
MT614499.1	2697049	SARS-CoV-2/human/USA/NY-QDX-19/2020	29782	GenBank	complete	North America; USA: NY		2020-03-16
MT614491.1	2697049	SARS-CoV-2/human/USA/MI-QDX-58/2020	29782	GenBank	complete	North America; USA: MI		2020-03-15
MT614483.1	2697049	SARS-CoV-2/human/USA/MA-QDX-61/2020	29782	GenBank	complete	North America; USA: MA		2020-03-14
MT614476.1	2697049	SARS-CoV-2/human/USA/GA-QDX-53/2020	29782	GenBank	complete	North America; USA: GA		2020-03-13
MT611968.1	2697049	SARS-CoV-2/human/EGY/CUNCI-HGC5I025/2020	29861	GenBank	complete	Africa; Egypt		2020-06-02
MT578015.1	2697049	SARS-CoV-2/human/USA/SC-DHEC-COVID20-0002/2020	29902	GenBank	complete	North America; USA		2020-05-11
MT576034.1	2697049	SARS-CoV-2/human/IND/GBRC153b/2020	29800	GenBank	complete	Asia; India: Rajkot		2020-04-27
MT568641.1	2697049	SARS-CoV-2/human/CHN/GZMU0048/2020	29868	GenBank	complete	Asia; China: Guangzhou		2020-02-25
MT568640.1	2697049	SARS-CoV-2/human/CHN/GZMU0047/2020	29858	GenBank	complete	Asia; China: Guangzhou		2020-02-25
MT568639.1	2697049	SARS-CoV-2/human/CHN/GZMU0044/2020	29861	GenBank	complete	Asia; China: Guangzhou		2020-02-25
MT568635.1	2697049	SARS-CoV-2/human/CHN/GZMU0016/2020	29854	GenBank	complete	Asia; China: Guangzhou		2020-02-25
MT559038.1	2697049	SARS-CoV-2/human/TUN/Tunisia_MHT_2/2020	29611	GenBank	complete	Africa; Tunisia: Ben Arous		2020-03-24
MT557568.1	2697049	SARS-CoV-2/human/USA/UNC_200429/2020	29835	GenBank	complete	North America; USA		2023-04-20
MT547814.1	2697049	SARS-CoV-2/human/HKG/VM20001061/2020	29829	GenBank	complete	Asia; Hong Kong		2020-01-22
MT539174.1	2697049	SARS-CoV-2/human/IND/GBRC119/2020	29800	GenBank	complete	Asia; India: Rajkot		2020-04-27
MT539170.1	2697049	SARS-CoV-2/human/IND/GBRC80/2020	29800	GenBank	complete	Asia; India: Rajkot		2020-04-28
MT539163.1	2697049	SARS-CoV-2/human/USA/GA-EHC-086H/2020	29815	GenBank	complete	North America; USA: Georgia		2020-03-10
MT528628.1	2697049	SARS-CoV-2/human/USA/UNC_200253/2020	29845	GenBank	complete	North America; USA		2023-04-20
MT528626.1	2697049	SARS-CoV-2/human/USA/UNC_200330/2020	29835	GenBank	complete	North America; USA		2023-04-20
MT528619.1	2697049	SARS-CoV-2/human/USA/UNC_200312/2020	29834	GenBank	complete	North America; USA		2023-04-20
MT528610.1	2697049	SARS-CoV-2/human/USA/UNC_200259/2020	29834	GenBank	complete	North America; USA		2023-04-20
MT528608.1	2697049	SARS-CoV-2/human/USA/UNC_200255/2020	29847	GenBank	complete	North America; USA		2023-04-20
MT528603.1	2697049	SARS-CoV-2/human/USA/UNC_200243/2020	29834	GenBank	complete	North America; USA		2023-04-20
MT528602.1	2697049	SARS-CoV-2/human/USA/UNC_200242/2020	29834	GenBank	complete	North America; USA		2023-04-20
MT520542.1	2697049	SARS-CoV-2/human/USA/MA_MGH_00004/2020	29877	GenBank	complete	North America; USA: Massachusetts		2020-03-11
MT520360.1	2697049	SARS-CoV-2/human/USA/MA_MGH_00566/2020	29838	GenBank	complete	North America; USA: Massachusetts		2020-03-22
MT520307.1	2697049	SARS-CoV-2/human/USA/MA_MGH_00555/2020	29846	GenBank	complete	North America; USA: Massachusetts		2020-03-22
MT520245.1	2697049	SARS-CoV-2/human/USA/MA_MGH_00145/2020	29877	GenBank	complete	North America; USA: Massachusetts		2020-03-26
MT520189.1	2697049	SARS-CoV-2/human/USA/MA_MGH_00143/2020	29872	GenBank	complete	North America; USA: Massachusetts		2020-03-26
MT512443.1	2697049	SARS-CoV-2/human/USA/TX-CDC-03073039-001/2020	29882	GenBank	complete	North America; USA		2020-03-11
MT512441.1	2697049	SARS-CoV-2/human/USA/MN-CDC-03072954-001/2020	29882	GenBank	complete	North America; USA		2020-03-10
MT512439.1	2697049	SARS-CoV-2/human/USA/FL-CDC-03069913-001/2020	29882	GenBank	complete	North America; USA		2020-03-09
MT512431.1	2697049	SARS-CoV-2/human/USA/IN-CDC-03069248-001/2020	29882	GenBank	complete	North America; USA		2020-03-09
MT512425.1	2697049	SARS-CoV-2/human/USA/GA-CDC-03067793-001/2020	29882	GenBank	complete	North America; USA		2020-03-07
MT509511.1	2697049	SARS-CoV-2/human/IND/GBRC101/2020	29800	GenBank	complete	Asia; India: Rajkot		2020-04-28
MT509506.1	2697049	SARS-CoV-2/human/IND/GBRC102/2020	29800	GenBank	complete	Asia; India: Rajkot		2020-04-27
MT507032.2	2697049	SARS-CoV-2/human/USA/FL-BPHL-0059/2020	29862	GenBank	complete	North America; USA: FL		2020-04-20
MT506888.1	2697049	SARS-CoV-2/human/USA/WI-UW-349/2020	29782	GenBank	complete	North America; USA: Illinois		2020-04-15
MT506681.1	2697049	SARS-CoV-2/human/USA/MI-MDHHS-SC20242/2020	29824	GenBank	complete	North America; USA: Michigan		2020-03-23
MT506680.1	2697049	SARS-CoV-2/human/USA/MI-MDHHS-SC20202/2020	29823	GenBank	complete	North America; USA: Michigan		2020-03-19
MT502774.1	2697049	SARS-CoV-2/Human/BGD/BARJ_CVASU_CTG_503/2020	29859	GenBank	complete	Asia; Bangladesh		2020-05-13
MT499215.1	2697049	SARS-CoV-2/human/TUN/COV0010-12/2020	29646	GenBank	complete	Africa; Tunisia		2020-03-18
MT499203.1	2697049	SARS-CoV-2/human/USA/CA-CZB-1228/2020	29903	GenBank	complete	North America; USA: CA		2020-03-17
MT451877.1	2697049	SARS-CoV-2/human/IND/GBRC13/2020	29801	GenBank	complete	Asia; India: Surat		2020-04-26
MT451614.1	2697049	SARS-CoV-2/human/AUS/VIC875/2020	29809	GenBank	complete	Oceania; Australia: Victoria		2020-04-05
MT451584.1	2697049	SARS-CoV-2/human/AUS/VIC836/2020	29817	GenBank	complete	Oceania; Australia: Victoria		2020-04-04
MT451448.1	2697049	SARS-CoV-2/human/AUS/VIC646/2020	29812	GenBank	complete	Oceania; Australia: Victoria		2020-03-24
MT451241.1	2697049	SARS-CoV-2/human/AUS/VIC350/2020	29801	GenBank	complete	Oceania; Australia: Victoria		2020-03-20
MT451240.1	2697049	SARS-CoV-2/human/AUS/VIC349/2020	29793	GenBank	complete	Oceania; Australia: Victoria		2020-03-20
MT451116.1	2697049	SARS-CoV-2/human/AUS/VIC215/2020	29790	GenBank	complete	Oceania; Australia: Victoria		2020-03-20
MT451026.1	2697049	SARS-CoV-2/human/AUS/VIC117/2020	29812	GenBank	complete	Oceania; Australia: Victoria		2020-03-19
MT451021.1	2697049	SARS-CoV-2/human/AUS/VIC112/2020	29806	GenBank	complete	Oceania; Australia: Victoria		2020-03-18
MT451017.1	2697049	SARS-CoV-2/human/AUS/VIC108/2020	29804	GenBank	complete	Oceania; Australia: Victoria		2020-03-18
MT451013.1	2697049	SARS-CoV-2/human/AUS/VIC103/2020	29804	GenBank	complete	Oceania; Australia: Victoria		2020-03-17
MT450996.1	2697049	SARS-CoV-2/human/AUS/VIC86/2020	29806	GenBank	complete	Oceania; Australia: Victoria		2020-03-15
MT450995.1	2697049	SARS-CoV-2/human/AUS/VIC85/2020	29808	GenBank	complete	Oceania; Australia: Victoria		2020-03-15
MT450988.1	2697049	SARS-CoV-2/human/AUS/VIC77/2020	29809	GenBank	complete	Oceania; Australia: Victoria		2020-03-14
MT450985.1	2697049	SARS-CoV-2/human/AUS/VIC73/2020	29812	GenBank	complete	Oceania; Australia: Victoria		2020-03-14
MT450971.1	2697049	SARS-CoV-2/human/AUS/VIC56/2020	29802	GenBank	complete	Oceania; Australia: Victoria		2020-03-12
MT450968.1	2697049	SARS-CoV-2/human/AUS/VIC53/2020	29812	GenBank	complete	Oceania; Australia: Victoria		2020-03-12
MT450966.1	2697049	SARS-CoV-2/human/AUS/VIC51/2020	29795	GenBank	complete	Oceania; Australia: Victoria		2020-03-12
MT450950.1	2697049	SARS-CoV-2/human/AUS/VIC35/2020	29804	GenBank	complete	Oceania; Australia: Victoria		2020-03-10
MT450948.1	2697049	SARS-CoV-2/human/AUS/VIC33/2020	29804	GenBank	complete	Oceania; Australia: Victoria		2020-03-10
MT450943.1	2697049	SARS-CoV-2/human/AUS/VIC28/2020	29809	GenBank	complete	Oceania; Australia: Victoria		2020-03-10
MT450942.1	2697049	SARS-CoV-2/human/AUS/VIC27/2020	29812	GenBank	complete	Oceania; Australia: Victoria		2020-03-10
MT450932.1	2697049	SARS-CoV-2/human/AUS/VIC17/2020	29802	GenBank	complete	Oceania; Australia: Victoria		2020-03-07
MT447162.1	2697049	SARS-CoV-2/human/THA/SI202205-NT/2020	29816	GenBank	complete	Asia; Thailand		2020-02-07
MT439302.1	2697049	SARS-CoV-2/human/USA/MI-MDHHS-SC20181/2020	29813	GenBank	complete	North America; USA: MI		2020-03-25
MT439282.1	2697049	SARS-CoV-2/human/USA/MI-MDHHS-SC20132/2020	29818	GenBank	complete	North America; USA: MI		2020-03-22
MT439249.1	2697049	SARS-CoV-2/human/USA/MI-MDHHS-SC20139/2020	29816	GenBank	complete	North America; USA: MI		2020-03-17
MT412177.1	2697049	SARS-CoV-2/human/USA/MI-MDHHS-SC20052/2020	29857	GenBank	complete	North America; USA: Michigan		2020-03-20
MT412134.1	2697049	SARS-CoV-2/human/CHN/HN03/2020	29867	GenBank	complete	Asia; China		2020-02-24
MT407658.1	2697049	SARS-CoV-2/human/CHN/OS2/2020	29770	GenBank	complete	Asia; China: Zhejiang		2020-03-24
MT407653.1	2697049	SARS-CoV-2/human/CHN/CN4/2020	29835	GenBank	complete	Asia; China: Zhejiang		2020-01-26
MT407651.1	2697049	SARS-CoV-2/human/CHN/CN5/2020	29822	GenBank	complete	Asia; China: Zhejiang		2020-01-22
MT407650.1	2697049	SARS-CoV-2/human/CHN/CN2/2020	29821	GenBank	complete	Asia; China: Zhejiang		2020-01-22
MT407649.1	2697049	SARS-CoV-2/human/CHN/CN1/2020	29833	GenBank	complete	Asia; China: Zhejiang		2020-01-22
MT385472.1	2697049	SARS-CoV-2/human/USA/CA-CZB043/2020	29836	GenBank	complete	North America; USA: CA		2020-03-25
MT370857.1	2697049	SARS-CoV-2/human/USA/NY-PV08148/2020	29726	GenBank	complete	North America; USA: NY		2020-03-14
MT344945.1	2697049	SARS-CoV-2/human/USA/GA-CDC-03067791-001/2020	29882	GenBank	complete	North America; USA: GA		2020-03-07
MT325628.1	2697049	SARS-CoV-2/human/USA/VA-CDC-03068050-001/2020	29882	GenBank	complete	North America; USA: VA		2020-03-06
MT325625.1	2697049	SARS-CoV-2/human/USA/SC-CDC-03067509-001/2020	29882	GenBank	complete	North America; USA: SC		2020-03-07
MT325624.1	2697049	SARS-CoV-2/human/USA/SC-CDC-03067508-001/2020	29882	GenBank	complete	North America; USA: SC		2020-03-07
MT325623.1	2697049	SARS-CoV-2/human/USA/SC-CDC-03067254-001/2020	29882	GenBank	complete	North America; USA: SC		2020-03-05
MT325608.1	2697049	SARS-CoV-2/human/USA/SC-CDC-03068776-001/2020	29882	GenBank	complete	North America; USA: SC		2020-03-08
MT325607.1	2697049	SARS-CoV-2/human/USA/SC-CDC-03067790-001/2020	29882	GenBank	complete	North America; USA: SC		2020-03-07
MT325606.1	2697049	SARS-CoV-2/human/USA/SC-CDC-03067676-001/2020	29882	GenBank	complete	North America; USA: SC		2020-03-06
MT325575.1	2697049	SARS-CoV-2/human/USA/GA-CDC-03068926-001/2020	29882	GenBank	complete	North America; USA: GA		2020-03-10
MT325573.1	2697049	SARS-CoV-2/human/USA/GA-CDC-03068929-001/2020	29882	GenBank	complete	North America; USA: GA		2023-03-20
MT325572.1	2697049	SARS-CoV-2/human/USA/GA-CDC-03068327-001/2020	29882	GenBank	complete	North America; USA: GA		2020-03-08
MT325571.1	2697049	SARS-CoV-2/human/USA/GA-CDC-03068332-001/2020	29882	GenBank	complete	North America; USA: GA		2023-03-20
MT325570.1	2697049	SARS-CoV-2/human/USA/GA-CDC-03067427-001/2020	29882	GenBank	complete	North America; USA: GA		2020-03-05
MT325567.1	2697049	SARS-CoV-2/human/USA/FL-CDC-03067379-001/2020	29882	GenBank	complete	North America; USA: FL		2020-03-05
MT322411.1	2697049	SARS-CoV-2/human/USA/VA-DCLS-0021/2020	29866	GenBank	complete	North America; USA: VA		2023-03-20
MT318829.1	2697049	SARS-CoV-2/human/CHN/ZJNB4794/2020	29870	GenBank	complete			2020-02-19
MT318828.1	2697049	SARS-CoV-2/human/CHN/ZJNB016/2020	29828	GenBank	complete			2020-01-20
MT308703.1	2697049	SARS-CoV-2/human/USA/UNC_200181/2020	29834	GenBank	complete	North America; USA: NC		2023-04-20
MT304481.1	2697049	SARS-CoV-2/human/USA/GA-CDC-03066152-001/2020	29882	GenBank	complete	North America; USA: GA		2020-03-04
MT304480.1	2697049	SARS-CoV-2/human/USA/GA-CDC-03066148-001/2020	29882	GenBank	complete	North America; USA: GA		2020-03-03
MT295465.1	2697049	SARS-CoV-2/human/USA/UF-2/2020	29893	GenBank	complete	North America; USA		2020-03-27
MT291836.1	2697049	SARS-CoV-2/human/CHN/Beijing_IME-BJ07/2020	29860	GenBank	complete	Asia; China: Beijing		2020-01-29
MT291834.1	2697049	SARS-CoV-2/human/CHN/Beijing_IME-BJ04/2020	29865	GenBank	complete	Asia; China: Beijing		2020-01-28
MT291833.1	2697049	SARS-CoV-2/human/CHN/Beijing_IME-BJ03/2020	29821	GenBank	complete	Asia; China: Beijing		2020-01-28
MT291832.1	2697049	SARS-CoV-2/human/CHN/Beijing_IME-BJ02/2020	29828	GenBank	complete	Asia; China: Beijing		2020-01-25
MT291831.1	2697049	SARS-CoV-2/human/CHN/Beijing_IME-BJ01/2020	29872	GenBank	complete	Asia; China: Beijing		2020-01-24
MT291826.1	2697049	SARS-CoV-2/human/CHN/Wuhan_IME-WH01/2019	29807	GenBank	complete	Asia; China: Wuhan		2019-12-30
MT263386.1	2697049	SARS-CoV-2/human/USA/WA-UW303/2020	29808	GenBank	complete	North America; USA: CT		2020-03-14
MT263384.1	2697049	SARS-CoV-2/human/USA/WA-UW301/2020	29793	GenBank	complete	North America; USA: WA		2020-03-23
MT259252.1	2697049	SARS-CoV-2/human/USA/WA-UW260/2020	29790	GenBank	complete	North America; USA: WA		2020-03-14
MT252731.1	2697049	SARS-CoV-2/human/USA/CT-UW158/2020	29854	GenBank	complete	North America; USA: CT		2020-03-13
MT246667.1	2697049	SARS-CoV-2/human/USA/USA-WA1/2020	29867	GenBank	complete	North America; USA: WA		2020-01-19
MT233526.1	2697049	SARS-CoV-2/human/USA/USA-WA1/2020	29847	GenBank	complete	North America; USA: WA		2020-01-19
MT232662.1	2697049	SARS-CoV-2/human/HKG/1_2101/2020	29782	GenBank	complete	Asia; Hong Kong		2020-01-23
MT230904.1	2697049	SARS-CoV-2/human/HKG/HKU-001a/2020	29891	GenBank	complete	Asia; Hong Kong		2020-01-22
MT226610.1	2697049	SARS-CoV-2/human/CHN/KMS1/2020	29899	GenBank	complete	Asia; China		2020-01-20
MT135044.1	2697049	SARS-CoV-2/human/CHN/235/2020	29903	GenBank	complete	Asia; China: Beijing		2020-01-28
MT135043.1	2697049	SARS-CoV-2/human/CHN/233/2020	29903	GenBank	complete	Asia; China: Beijing		2020-01-28
MT135042.1	2697049	SARS-CoV-2/human/CHN/231/2020	29903	GenBank	complete	Asia; China: Beijing		2020-01-28
MT135041.1	2697049	SARS-CoV-2/human/CHN/105/2020	29903	GenBank	complete	Asia; China: Beijing		2020-01-26
MT134010.1	2697049	SARS-CoV-2/human/KOR/KCDC24/2020	29789	GenBank	complete	Asia; South Korea		2020-02-06
MT134008.1	2697049	SARS-CoV-2/human/KOR/KCDC07/2020	29789	GenBank	complete	Asia; South Korea		2020-01-31
MT134007.1	2697049	SARS-CoV-2/human/KOR/KCDC06/2020	29789	GenBank	complete	Asia; South Korea		2020-01-30
MT126746.1	2697049	SARS-CoV-2/human/KOR/KCDC05/2020	29789	GenBank	complete	Asia; South Korea		2020-01-30
MT106054.1	2697049	SARS-CoV-2/human/USA/TX-CDC-03050000-001/2020	29882	GenBank	complete	North America; USA: TX		2020-02-11
MT106052.1	2697049	SARS-CoV-2/human/USA/CA-CDC-03046181-001/2020	29882	GenBank	complete	North America; USA: CA		2020-02-06
MT079852.1	2697049	SARS-CoV-2/human/CHN/WHUHnCoV012/2020	29891	GenBank	complete	Asia; China		2020-01-22
MT079851.1	2697049	SARS-CoV-2/human/CHN/WHUHnCoV011/2020	30018	GenBank	complete	Asia; China		2020-01-22
MT079849.1	2697049	SARS-CoV-2/human/CHN/WHUHnCoV007/2020	29904	GenBank	complete	Asia; China		2020-01-22
MT079848.1	2697049	SARS-CoV-2/human/CHN/WHUHnCoV006/2020	29880	GenBank	complete	Asia; China		2020-01-22
MT066175.1	2697049	SARS-CoV-2/NTU01/TWN/human/2020	29870	GenBank	complete	Asia; Taiwan		2020-01-31
MT049951.1	2697049	SARS-CoV-2/human/CHN/Yunnan-01/2020	29903	GenBank	complete	Asia; China: Yunnan		2020-01-17
MT044257.1	2697049	SARS-CoV-2/human/USA/IL-CDC-03037667-001/2020	29882	GenBank	complete	North America; USA: IL		2020-01-28
MT020881.1	2697049	SARS-CoV-2/human/USA/WA-CDC-WA1-F6/2020	29882	GenBank	complete	North America; USA: WA		2020-01-25
MT020880.1	2697049	SARS-CoV-2/human/USA/WA-CDC-02982585-001/2020	29882	GenBank	complete	North America; USA: WA		2020-01-25
MT020782.1	2697049	SARS-CoV-2/human/KOR/KCDC03/2020	29818	GenBank	complete	Asia; South Korea		2020-01-25
MN997409.1	2697049	SARS-CoV-2/human/USA/AZ-CDC-02993465-001/2020	29882	GenBank	complete	North America; USA: AZ		2020-01-22
MN994467.1	2697049	SARS-CoV-2/human/USA/CA-CDC-02993471-001/2020	29882	GenBank	complete	North America; USA: CA		2020-01-23
MN988713.1	2697049	SARS-CoV-2/human/USA/IL-CDC-02983522-001/2020	29882	GenBank	complete	North America; USA: Illinois		2020-01-21
MN985325.1	2697049	SARS-CoV-2/human/USA/WA-CDC-02982586-001/2020	29882	GenBank	complete	North America; USA		2020-01-19
MN975262.1	2697049	2019-nCoV_HKU-SZ-005b_2020	29891	GenBank	complete	Asia; China		2020-01-11
MN938384.1	2697049	2019-nCoV_HKU-SZ-002a_2020	29838	GenBank	complete	Asia; China: Shenzhen		2020-01-10
LC581364.1	2697049	TKYE63319_2020	29888	GenBank	complete	Asia; Japan		2023-03-20
LC542976.1	2697049	TKYE6968_2020	29903	GenBank	complete	Asia; Japan		2023-02-20
OD960289.1	2697049		29897	GenBank	complete	Europe; United Kingdom:England		2020-12-21
OD959800.1	2697049		29903	GenBank	complete	Europe; United Kingdom:England		2020-12-16
OD928542.1	2697049		29894	GenBank	complete	Europe; United Kingdom:England		2020-12-31
OD913810.1	2697049		29903	GenBank	complete	Europe; United Kingdom:England		2020-12-08
OA993433.1	2697049		29903	GenBank	complete	Europe; United Kingdom:England		2020-05-08
OA981237.1	2697049		29882	GenBank	complete	Europe; United Kingdom:England		2020-06-06
OA978534.1	2697049		29874	GenBank	complete	Europe; United Kingdom:England		2020-06-11
OA978154.1	2697049		29903	GenBank	complete	Europe; United Kingdom:England		2020-07-24
OA976891.1	2697049		29903	GenBank	complete	Europe; United Kingdom:England		2020-06-15
OA975899.1	2697049		29903	GenBank	complete	Europe; United Kingdom:England		2020-06-07
OA975893.1	2697049		29903	GenBank	complete	Europe; United Kingdom:England		2020-06-07
OA972178.1	2697049		29903	GenBank	complete	Europe; United Kingdom:England		2020-09-07
OA971955.1	2697049		29903	GenBank	complete	Europe; United Kingdom:England		2020-08-24
OA966241.1	2697049		29782	GenBank	complete	Europe; United Kingdom:Scotland		2020-03-22
LR884173.1	2697049	R2_15	29751	GenBank	complete	Europe; Spain		2020-03-03
LR883557.1	2697049	hCoV-19/Netherlands/Utrecht_36/2020	29779	GenBank	complete	Europe; Netherlands:not collected		2020-04-09
LR878334.1	2697049	hCoV-19/Netherlands/Utrecht_17/2020	29769	GenBank	complete	Europe; Netherlands:Utrecht		2020-03-10
LR878325.1	2697049	hCov-19/Netherlands/Gelderland_1/2020	29772	GenBank	complete	Europe; Netherlands:Gelderland		2020-03-10
LR878309.1	2697049	hCoV-19/Netherlands/Utrecht_16/2020	29770	GenBank	complete	Europe; Netherlands:Utrecht		2020-03-08
HG998648.1	2697049	a720	29903	GenBank	complete	Europe; United Kingdom:Oxford		2020-12-17
FR998472.1	2697049		29782	GenBank	complete	Europe; United Kingdom:Scotland		2020-03-26
FR998379.1	2697049		29782	GenBank	complete	Europe; United Kingdom:Scotland		2020-03-25
OK435546.1	2697049	SARS-CoV-2/human/MEX/CMX-2/2020	29819	GenBank	complete	North America; Mexico		2020-03-27
OK427142.1	2697049	SARS-CoV-2/human/NZL/20VR2034/2020	29783	GenBank	complete	Oceania; New Zealand: Combined Wellington		2020-04-01
OK426901.1	2697049	SARS-CoV-2/human/NZL/20VR2015/2020	29783	GenBank	complete	Oceania; New Zealand: Combined Wellington		2020-04-01
OK426743.1	2697049	SARS-CoV-2/human/NZL/20CV0303/2020	29782	GenBank	complete	Oceania; New Zealand: Hawkes Bay		2020-03-30
OK426408.1	2697049	SARS-CoV-2/human/NZL/20CV0266/2020	29782	GenBank	complete	Oceania; New Zealand: Canterbury		2020-03-18
OK372420.1	2697049	SARS-CoV-2/human/USA/TN-VUMC-000001/2020	29784	GenBank	complete	North America; USA: TN		2020-03-13
OK372381.1	2697049	SARS-CoV-2/human/USA/TN-VUMC-000050/2020	29784	GenBank	complete	North America; USA: TN		2020-03-12
MZ906077.1	2697049	SARS-CoV-2/human/USA/TG664554/2020	29823	GenBank	complete	North America; USA: Arizona		2020-04-20
MZ905776.1	2697049	SARS-CoV-2/human/USA/TG273344/2020	29903	GenBank	complete	North America; USA: Arizona, Pinal Co.		2020-04-03
MZ905665.1	2697049	SARS-CoV-2/human/USA/TG271854/2020	29903	GenBank	complete	North America; USA: Arizona, Pima Co.		2020-03-17
MZ905649.1	2697049	SARS-CoV-2/human/USA/TG268913/2020	29903	GenBank	complete	North America; USA: Arizona, Pinal Co.		2020-03-14
MZ842797.1	2697049	SARS-CoV-2/human/USA/CA-CZB-2094/2020	29893	GenBank	complete	North America; USA: CA, San Joaquin County		2020-04-26
MZ842767.1	2697049	SARS-CoV-2/human/USA/CA-CZB-5823/2020	29867	GenBank	complete	North America; USA: CA, San Francisco County		2020-03-30
MZ842762.1	2697049	SARS-CoV-2/human/USA/CA-CZB-5977/2020	29892	GenBank	complete	North America; USA: CA, San Francisco County		2020-03-28
MZ682061.1	2697049	SARS-CoV-2/human/USA/OSPHL01469/2020	29800	GenBank	complete	North America; USA: North America, Oregon,Benton County		2020-04-29
MZ505970.1	2697049	SARS-CoV-2/human/USA/AZ-431/2020	29836	GenBank	complete	North America; USA: AZ, Pinal		2020-04-27
MZ505947.1	2697049	SARS-CoV-2/human/USA/AZ-429/2020	29836	GenBank	complete	North America; USA: AZ, Pinal		2020-04-28
MZ505946.1	2697049	SARS-CoV-2/human/USA/AZ-433/2020	29833	GenBank	complete	North America; USA: AZ, Pinal		2020-04-28
MZ505933.1	2697049	SARS-CoV-2/human/USA/AZ-19/2020	29826	GenBank	complete	North America; USA: AZ, Pima		2020-03-17
MZ505921.1	2697049	SARS-CoV-2/human/USA/AZ-36/2020	29836	GenBank	complete	North America; USA: AZ, Maricopa		2020-03-16
MZ505896.1	2697049	SARS-CoV-2/human/USA/AZ-601/2020	29836	GenBank	complete	North America; USA: AZ, Pinal		2020-05-08
MZ505894.1	2697049	SARS-CoV-2/human/USA/AZ-20/2020	29836	GenBank	complete	North America; USA: AZ, Maricopa		2020-03-17
MZ505890.1	2697049	SARS-CoV-2/human/USA/AZ-613/2020	29833	GenBank	complete	North America; USA: AZ, Pinal		2020-05-06
MZ505888.1	2697049	SARS-CoV-2/human/USA/AZ-665/2020	29832	GenBank	complete	North America; USA: AZ, Pinal		2020-05-11
MZ505887.1	2697049	SARS-CoV-2/human/USA/AZ-314/2020	29836	GenBank	complete	North America; USA: AZ, Pinal		2020-04-20
MZ505875.1	2697049	SARS-CoV-2/human/USA/AZ-666/2020	29836	GenBank	complete	North America; USA: AZ, Pinal		2020-05-11
MZ505789.1	2697049	SARS-CoV-2/human/USA/AZ-164/2020	29822	GenBank	complete	North America; USA: AZ, Pinal		2020-04-09
MZ505781.1	2697049	SARS-CoV-2/human/USA/AZ-195/2020	29824	GenBank	complete	North America; USA: AZ, Pinal		2020-04-11
MZ505779.1	2697049	SARS-CoV-2/human/USA/AZ-174/2020	29821	GenBank	complete	North America; USA: AZ, Pinal		2020-04-10
MZ505776.1	2697049	SARS-CoV-2/human/USA/AZ-192/2020	29831	GenBank	complete	North America; USA: AZ, Pinal		2020-04-11
MZ505775.1	2697049	SARS-CoV-2/human/USA/AZ-193/2020	29823	GenBank	complete	North America; USA: AZ, Pinal		2020-04-11
MZ504279.1	2697049	SARS-CoV-2/human/USA/AZ-9/2020	29822	GenBank	complete	North America; USA: AZ, Pinal		2020-03-09
MZ504276.1	2697049	SARS-CoV-2/human/USA/AZ-6/2020	29831	GenBank	complete	North America; USA: AZ, Pima		2020-03-04
MZ504273.1	2697049	SARS-CoV-2/human/USA/AZ-25/2020	29822	GenBank	complete	North America; USA: AZ, Maricopa		2020-03-15
MZ504042.1	2697049	SARS-CoV-2/human/USA/AZ-546/2020	29836	GenBank	complete	North America; USA: AZ, Pinal		2020-05-04
MZ504040.1	2697049	SARS-CoV-2/human/USA/AZ-541/2020	29836	GenBank	complete	North America; USA: AZ, Pinal		2020-05-04
MZ504037.1	2697049	SARS-CoV-2/human/USA/AZ-584/2020	29836	GenBank	complete	North America; USA: AZ, Pinal		2020-05-05
MZ504033.1	2697049	SARS-CoV-2/human/USA/AZ-524/2020	29832	GenBank	complete	North America; USA: AZ, Pinal		2020-05-01
MZ504031.1	2697049	SARS-CoV-2/human/USA/AZ-545/2020	29836	GenBank	complete	North America; USA: AZ, Pinal		2020-05-04
MZ504007.1	2697049	SARS-CoV-2/human/USA/AZ-540/2020	29836	GenBank	complete	North America; USA: AZ, Pinal		2020-05-04
MZ504003.1	2697049	SARS-CoV-2/human/USA/AZ-543/2020	29836	GenBank	complete	North America; USA: AZ, Pinal		2020-05-04
MZ503999.1	2697049	SARS-CoV-2/human/USA/AZ-525/2020	29836	GenBank	complete	North America; USA: AZ, Pinal		2020-05-01
MZ503995.1	2697049	SARS-CoV-2/human/USA/AZ-553/2020	29836	GenBank	complete	North America; USA: AZ, Pinal		2020-05-04
MZ503994.1	2697049	SARS-CoV-2/human/USA/AZ-538/2020	29836	GenBank	complete	North America; USA: AZ, Pinal		2020-05-04
MZ503988.1	2697049	SARS-CoV-2/human/USA/AZ-542/2020	29836	GenBank	complete	North America; USA: AZ, Pinal		2020-05-04
MZ503983.1	2697049	SARS-CoV-2/human/USA/AZ-536/2020	29836	GenBank	complete	North America; USA: AZ, Pinal		2020-05-04
MZ503979.1	2697049	SARS-CoV-2/human/USA/AZ-535/2020	29836	GenBank	complete	North America; USA: AZ, Pinal		2020-05-04
MZ503973.1	2697049	SARS-CoV-2/human/USA/AZ-547/2020	29836	GenBank	complete	North America; USA: AZ, Pinal		2020-05-04
MZ503972.1	2697049	SARS-CoV-2/human/USA/AZ-544/2020	29836	GenBank	complete	North America; USA: AZ, Pinal		2020-05-04
MZ503968.1	2697049	SARS-CoV-2/human/USA/AZ-539/2020	29836	GenBank	complete	North America; USA: AZ, Pinal		2020-05-04
MZ473215.1	2697049	SARS-CoV-2/human/USA/AZ-476/2020	29836	GenBank	complete	North America; USA: AZ, Pinal		2020-04-30
MZ473196.1	2697049	SARS-CoV-2/human/USA/AZ-482/2020	29833	GenBank	complete	North America; USA: AZ, Pinal		2020-04-30
MZ473159.1	2697049	SARS-CoV-2/human/USA/AZ-108/2020	29832	GenBank	complete	North America; USA: AZ, Pinal		2020-04-02
MZ473153.1	2697049	SARS-CoV-2/human/USA/AZ-489/2020	29834	GenBank	complete	North America; USA: AZ, Pinal		2020-05-01
MZ473146.1	2697049	SARS-CoV-2/human/USA/AZ-488/2020	29836	GenBank	complete	North America; USA: AZ, Pinal		2020-05-01
MZ472689.1	2697049	SARS-CoV-2/human/USA/AZ-870/2020	29836	GenBank	complete	North America; USA: AZ, Pinal		2020-05-29
MZ472683.1	2697049	SARS-CoV-2/human/USA/AZ-717/2020	29833	GenBank	complete	North America; USA: AZ, Pinal		2020-05-14
MZ472675.1	2697049	SARS-CoV-2/human/USA/AZ-716/2020	29836	GenBank	complete	North America; USA: AZ, Pinal		2020-05-14
MZ472670.1	2697049	SARS-CoV-2/human/USA/AZ-526/2020	29836	GenBank	complete	North America; USA: AZ, Pinal		2020-05-01
MZ472664.1	2697049	SARS-CoV-2/human/USA/AZ-701/2020	29836	GenBank	complete	North America; USA: AZ, Pinal		2020-05-13
MZ472660.1	2697049	SARS-CoV-2/human/USA/AZ-695/2020	29836	GenBank	complete	North America; USA: AZ, Pinal		2020-05-13
MZ472644.1	2697049	SARS-CoV-2/human/USA/AZ-825/2020	29831	GenBank	complete	North America; USA: AZ, Pinal		2020-05-26
MZ472623.1	2697049	SARS-CoV-2/human/USA/AZ-693/2020	29836	GenBank	complete	North America; USA: AZ, Pinal		2020-05-13
MZ472616.1	2697049	SARS-CoV-2/human/USA/AZ-715/2020	29836	GenBank	complete	North America; USA: AZ, Pinal		2020-05-14
MZ472103.1	2697049	SARS-CoV-2/human/USA/DW051_C11_2_4/2020	29940	GenBank	complete	North America; USA: Kentucky, Jefferson County		2020-04-01
MZ462359.1	2697049	SARS-CoV-2/human/USA/AZ-483/2020	29836	GenBank	complete	North America; USA: AZ, Pinal		2020-04-30
MZ462354.1	2697049	SARS-CoV-2/human/USA/AZ-869/2020	29833	GenBank	complete	North America; USA: AZ, Pinal		2020-05-29
MZ433938.1	2697049	SARS-CoV-2/human/USA/AZ-546/2020	29836	GenBank	complete	North America; USA: AZ, Pinal		2020-05-04
MZ433936.1	2697049	SARS-CoV-2/human/USA/AZ-541/2020	29836	GenBank	complete	North America; USA: AZ, Pinal		2020-05-04
MZ433933.1	2697049	SARS-CoV-2/human/USA/AZ-584/2020	29836	GenBank	complete	North America; USA: AZ, Pinal		2020-05-05
MZ433929.1	2697049	SARS-CoV-2/human/USA/AZ-524/2020	29832	GenBank	complete	North America; USA: AZ, Pinal		2020-05-01
MZ433927.1	2697049	SARS-CoV-2/human/USA/AZ-545/2020	29836	GenBank	complete	North America; USA: AZ, Pinal		2020-05-04
MZ433903.1	2697049	SARS-CoV-2/human/USA/AZ-540/2020	29836	GenBank	complete	North America; USA: AZ, Pinal		2020-05-04
MZ433899.1	2697049	SARS-CoV-2/human/USA/AZ-543/2020	29836	GenBank	complete	North America; USA: AZ, Pinal		2020-05-04
MZ433895.1	2697049	SARS-CoV-2/human/USA/AZ-525/2020	29836	GenBank	complete	North America; USA: AZ, Pinal		2020-05-01
MZ433891.1	2697049	SARS-CoV-2/human/USA/AZ-553/2020	29836	GenBank	complete	North America; USA: AZ, Pinal		2020-05-04
MZ433890.1	2697049	SARS-CoV-2/human/USA/AZ-538/2020	29836	GenBank	complete	North America; USA: AZ, Pinal		2020-05-04
MZ433884.1	2697049	SARS-CoV-2/human/USA/AZ-542/2020	29836	GenBank	complete	North America; USA: AZ, Pinal		2020-05-04
MZ433879.1	2697049	SARS-CoV-2/human/USA/AZ-536/2020	29836	GenBank	complete	North America; USA: AZ, Pinal		2020-05-04
MZ433875.1	2697049	SARS-CoV-2/human/USA/AZ-535/2020	29836	GenBank	complete	North America; USA: AZ, Pinal		2020-05-04
MZ433869.1	2697049	SARS-CoV-2/human/USA/AZ-547/2020	29836	GenBank	complete	North America; USA: AZ, Pinal		2020-05-04
MZ433868.1	2697049	SARS-CoV-2/human/USA/AZ-544/2020	29836	GenBank	complete	North America; USA: AZ, Pinal		2020-05-04
MZ433864.1	2697049	SARS-CoV-2/human/USA/AZ-539/2020	29836	GenBank	complete	North America; USA: AZ, Pinal		2020-05-04
MZ433855.1	2697049	SARS-CoV-2/human/USA/AZ-483/2020	29836	GenBank	complete	North America; USA: AZ, Pinal		2020-04-30
MZ433850.1	2697049	SARS-CoV-2/human/USA/AZ-869/2020	29833	GenBank	complete	North America; USA: AZ, Pinal		2020-05-29
MZ433634.1	2697049	SARS-CoV-2/human/USA/AZ-476/2020	29836	GenBank	complete	North America; USA: AZ, Pinal		2020-04-30
MZ433615.1	2697049	SARS-CoV-2/human/USA/AZ-482/2020	29833	GenBank	complete	North America; USA: AZ, Pinal		2020-04-30
MZ433578.1	2697049	SARS-CoV-2/human/USA/AZ-108/2020	29832	GenBank	complete	North America; USA: AZ, Pinal		2020-04-02
MZ433572.1	2697049	SARS-CoV-2/human/USA/AZ-489/2020	29834	GenBank	complete	North America; USA: AZ, Pinal		2020-05-01
MZ433565.1	2697049	SARS-CoV-2/human/USA/AZ-488/2020	29836	GenBank	complete	North America; USA: AZ, Pinal		2020-05-01
MZ376753.1	2697049	SARS-CoV-2/human/USA/TG268903/2021	29903	GenBank	complete	North America; USA		2021-06-11
MZ363506.1	2697049	SARS-CoV-2/human/USA/IL-RUSH-COVID-0058/2020	29819	GenBank	complete	North America; USA: Illinois, Chicago		2020-05-05
MZ353003.1	2697049	SARS-CoV-2/human/USA/TX_GCID_192000119/2020	29861	GenBank	complete	North America; USA: Texas, Houston		2020-03-24
MZ332451.1	2697049	SARS-CoV-2/human/NZL/20VR3168/2020	29782	GenBank	complete	Oceania; New Zealand		2020-03-24
MZ332433.1	2697049	SARS-CoV-2/human/NZL/20VR3149/2020	29783	GenBank	complete	Oceania; New Zealand		2020-03-22
MZ332390.1	2697049	SARS-CoV-2/human/NZL/20VR3036/2020	29782	GenBank	complete	Oceania; New Zealand		2020-03-22
MZ332288.1	2697049	SARS-CoV-2/human/NZL/20VR2573/2020	29783	GenBank	complete	Oceania; New Zealand		2020-03-23
MZ332261.1	2697049	SARS-CoV-2/human/NZL/20VR2535/2020	29782	GenBank	complete	Oceania; New Zealand		2020-03-26
MZ332095.1	2697049	SARS-CoV-2/human/NZL/20VR1948/2020	29779	GenBank	complete	Oceania; New Zealand		2020-04-01
MZ332022.1	2697049	SARS-CoV-2/human/NZL/20VR1833/2020	29783	GenBank	complete	Oceania; New Zealand		2020-03-30
MZ331941.1	2697049	SARS-CoV-2/human/NZL/20VR1380/2020	29772	GenBank	complete	Oceania; New Zealand		2020-03-22
MZ331936.1	2697049	SARS-CoV-2/human/NZL/20VR1290/2020	29783	GenBank	complete	Oceania; New Zealand		2020-03-21
MZ331905.1	2697049	SARS-CoV-2/human/NZL/20VR1016/2020	29783	GenBank	complete	Oceania; New Zealand		2020-03-20
MZ331902.1	2697049	SARS-CoV-2/human/NZL/20VR0999/2020	29767	GenBank	complete	Oceania; New Zealand		2020-03-16
MZ266418.1	2697049	SARS-CoV-2/human/HKG/HKPU-00069/2020	29763	GenBank	complete	Asia; Hong Kong		2020-03-20
MZ266412.1	2697049	SARS-CoV-2/human/HKG/HKPU-00063/2020	29782	GenBank	complete	Asia; Hong Kong		2020-03-13
MZ206914.1	2697049	SARS-CoV-2/human/USA/CA-CZB-29441/2020	29850	GenBank	complete	North America; USA: CA, Alameda County		2020-04-22
MW861359.1	2697049	SARS-CoV-2/human/USA/MT-BHDH-074/2020	29763	GenBank	complete	North America; USA: Montana		2020-05-27
MW703489.1	2697049	SARS-CoV-2/human/USA/WRCEVA_000511/2020	29903	GenBank	complete	North America; USA		2020-04-01
MW645482.1	2697049	SARS-CoV-2/human/USA/CO-CDPHE-2004250430/2020	29804	GenBank	complete	North America; USA		2020-04-24
MW593925.1	2697049	SARS-CoV-2/human/USA/FHCRC-2966/2020	29795	GenBank	complete	North America; USA: Washington		2020-03-26
MW593920.1	2697049	SARS-CoV-2/human/USA/FHCRC-6896/2020	29798	GenBank	complete	North America; USA: Washington		2020-04-09
MW593918.1	2697049	SARS-CoV-2/human/USA/FHCRC-6678/2020	29798	GenBank	complete	North America; USA: Washington		2020-04-10
MW593913.1	2697049	SARS-CoV-2/human/USA/FHCRC-5993/2020	29798	GenBank	complete	North America; USA: Washington		2020-03-30
MW593909.1	2697049	SARS-CoV-2/human/USA/FHCRC-5135/2020	29798	GenBank	complete	North America; USA: Washington		2020-04-01
MW593905.1	2697049	SARS-CoV-2/human/USA/FHCRC-6547/2020	29798	GenBank	complete	North America; USA: Washington		2020-04-04
MW593899.1	2697049	SARS-CoV-2/human/USA/FHCRC-6637/2020	29798	GenBank	complete	North America; USA: Washington		2020-04-08
MW593894.1	2697049	SARS-CoV-2/human/USA/FHCRC-6795/2020	29798	GenBank	complete	North America; USA: Washington		2020-04-10
MW593892.1	2697049	SARS-CoV-2/human/USA/FHCRC-5198/2020	29798	GenBank	complete	North America; USA: Washington		2020-04-01
MW593891.1	2697049	SARS-CoV-2/human/USA/FHCRC-5950/2020	29798	GenBank	complete	North America; USA: Washington		2020-03-30
MW593890.1	2697049	SARS-CoV-2/human/USA/FHCRC-5949/2020	29798	GenBank	complete	North America; USA: Washington		2020-03-30
MW593887.1	2697049	SARS-CoV-2/human/USA/FHCRC-4757/2020	29798	GenBank	complete	North America; USA: Washington		2020-03-28
MW593886.1	2697049	SARS-CoV-2/human/USA/FHCRC-6484/2020	29798	GenBank	complete	North America; USA: Washington		2020-04-05
MW593884.1	2697049	SARS-CoV-2/human/USA/FHCRC-5705/2020	29798	GenBank	complete	North America; USA: Washington		2020-04-09
MW593876.1	2697049	SARS-CoV-2/human/USA/FHCRC-6441/2020	29798	GenBank	complete	North America; USA: Washington		2020-04-03
MW593875.1	2697049	SARS-CoV-2/human/USA/FHCRC-1098/2020	29798	GenBank	complete	North America; USA: Washington		2020-03-15
MW593874.1	2697049	SARS-CoV-2/human/USA/FHCRC-934/2020	29798	GenBank	complete	North America; USA: Washington		2020-03-15
MW593873.1	2697049	SARS-CoV-2/human/USA/FHCRC-843/2020	29798	GenBank	complete	North America; USA: Washington		2020-03-14
MW593870.1	2697049	SARS-CoV-2/human/USA/FHCRC-1784/2020	29798	GenBank	complete	North America; USA: Washington		2020-03-21
MW593869.1	2697049	SARS-CoV-2/human/USA/FHCRC-1981/2020	29782	GenBank	complete	North America; USA: Washington		2020-03-24
MW593868.1	2697049	SARS-CoV-2/human/USA/FHCRC-900/2020	29798	GenBank	complete	North America; USA: Washington		2020-03-15
MW593867.1	2697049	SARS-CoV-2/human/USA/FHCRC-1505/2020	29798	GenBank	complete	North America; USA: Washington		2020-03-19
MW593866.1	2697049	SARS-CoV-2/human/USA/FHCRC-1160/2020	29798	GenBank	complete	North America; USA: Washington		2020-03-17
MW593865.1	2697049	SARS-CoV-2/human/USA/FHCRC-1332/2020	29798	GenBank	complete	North America; USA: Washington		2020-03-16
MW593863.1	2697049	SARS-CoV-2/human/USA/FHCRC-1061/2020	29798	GenBank	complete	North America; USA: Washington		2020-03-15
MW593861.1	2697049	SARS-CoV-2/human/USA/FHCRC-1913/2020	29798	GenBank	complete	North America; USA: Washington		2020-03-23
MW593860.1	2697049	SARS-CoV-2/human/USA/FHCRC-1465/2020	29798	GenBank	complete	North America; USA: Washington		2020-03-17
MW593858.1	2697049	SARS-CoV-2/human/USA/FHCRC-1315/2020	29798	GenBank	complete	North America; USA: Washington		2020-03-16
MW593857.1	2697049	SARS-CoV-2/human/USA/FHCRC-1718/2020	29798	GenBank	complete	North America; USA: Washington		2020-03-20
MW593856.1	2697049	SARS-CoV-2/human/USA/FHCRC-1303/2020	29798	GenBank	complete	North America; USA: Washington		2020-03-16
MW593854.1	2697049	SARS-CoV-2/human/USA/FHCRC-1821/2020	29798	GenBank	complete	North America; USA: Washington		2020-03-22
MW593853.1	2697049	SARS-CoV-2/human/USA/FHCRC-1128/2020	29798	GenBank	complete	North America; USA: Washington		2020-03-16
MW593852.1	2697049	SARS-CoV-2/human/USA/FHCRC-935/2020	29798	GenBank	complete	North America; USA: Washington		2020-03-14
MW593851.1	2697049	SARS-CoV-2/human/USA/FHCRC-739/2020	29798	GenBank	complete	North America; USA: Washington		2020-03-12
MW593849.1	2697049	SARS-CoV-2/human/USA/FHCRC-813/2020	29798	GenBank	complete	North America; USA: Washington		2020-03-15
MW593846.1	2697049	SARS-CoV-2/human/USA/FHCRC-2086/2020	29798	GenBank	complete	North America; USA: Washington		2020-03-25
MW593843.1	2697049	SARS-CoV-2/human/USA/FHCRC-1785/2020	29798	GenBank	complete	North America; USA: Washington		2020-03-19
MW593842.1	2697049	SARS-CoV-2/human/USA/FHCRC-1338/2020	29798	GenBank	complete	North America; USA: Washington		2020-03-18
MW593840.1	2697049	SARS-CoV-2/human/USA/FHCRC-1849/2020	29798	GenBank	complete	North America; USA: Washington		2020-03-20
MW593834.1	2697049	SARS-CoV-2/human/USA/FHCRC-901/2020	29798	GenBank	complete	North America; USA: Washington		2020-03-14
MW593832.1	2697049	SARS-CoV-2/human/USA/FHCRC-1347/2020	29798	GenBank	complete	North America; USA: Washington		2020-03-17
MW593830.1	2697049	SARS-CoV-2/human/USA/FHCRC-921/2020	29798	GenBank	complete	North America; USA: Washington		2020-03-15
MW593829.1	2697049	SARS-CoV-2/human/USA/FHCRC-1383/2020	29798	GenBank	complete	North America; USA: Washington		2020-03-17
MW593827.1	2697049	SARS-CoV-2/human/USA/FHCRC-932/2020	29798	GenBank	complete	North America; USA: Washington		2020-03-14
MW593826.1	2697049	SARS-CoV-2/human/USA/FHCRC-845/2020	29798	GenBank	complete	North America; USA: Washington		2020-03-14
MW593825.1	2697049	SARS-CoV-2/human/USA/FHCRC-1228/2020	29798	GenBank	complete	North America; USA: Washington		2020-03-16
MW593824.1	2697049	SARS-CoV-2/human/USA/FHCRC-2027/2020	29798	GenBank	complete	North America; USA: Washington		2020-03-24
MW593822.1	2697049	SARS-CoV-2/human/USA/FHCRC-705/2020	29798	GenBank	complete	North America; USA: Washington		2020-03-12
MW593821.1	2697049	SARS-CoV-2/human/USA/FHCRC-6162/2020	29795	GenBank	complete	North America; USA: Washington		2020-04-01
MW593806.1	2697049	SARS-CoV-2/human/USA/FHCRC-5431/2020	29798	GenBank	complete	North America; USA: Washington		2020-03-26
MW593796.1	2697049	SARS-CoV-2/human/USA/FHCRC-6159/2020	29798	GenBank	complete	North America; USA: Washington		2020-04-01
MW593793.1	2697049	SARS-CoV-2/human/USA/FHCRC-5188/2020	29798	GenBank	complete	North America; USA: Washington		2020-04-02
MW593780.1	2697049	SARS-CoV-2/human/USA/FHCRC-6242/2020	29798	GenBank	complete	North America; USA: Washington		2020-04-02
MW593776.1	2697049	SARS-CoV-2/human/USA/FHCRC-5408/2020	29652	GenBank	complete	North America; USA: Washington		2020-03-26
MW593775.1	2697049	SARS-CoV-2/human/USA/FHCRC-4624/2020	29798	GenBank	complete	North America; USA: Washington		2020-03-29
MW593774.1	2697049	SARS-CoV-2/human/USA/FHCRC-7511/2020	29798	GenBank	complete	North America; USA: Washington		2020-04-14
MW593766.1	2697049	SARS-CoV-2/human/USA/FHCRC-5797/2020	29798	GenBank	complete	North America; USA: Washington		2020-03-31
MW593765.1	2697049	SARS-CoV-2/human/USA/FHCRC-224/2020	29798	GenBank	complete	North America; USA: Washington		2020-03-08
MW593762.1	2697049	SARS-CoV-2/human/USA/FHCRC-2621/2020	29798	GenBank	complete	North America; USA: Washington		2020-04-22
MW593759.1	2697049	SARS-CoV-2/human/USA/FHCRC-4621/2020	29798	GenBank	complete	North America; USA: Washington		2020-03-29
MW593755.1	2697049	SARS-CoV-2/human/USA/FHCRC-300/2020	29798	GenBank	complete	North America; USA: Washington		2020-03-10
MW593753.1	2697049	SARS-CoV-2/human/USA/FHCRC-334/2020	29798	GenBank	complete	North America; USA: Washington		2020-03-10
MW593751.1	2697049	SARS-CoV-2/human/USA/FHCRC-669/2020	29798	GenBank	complete	North America; USA: Washington		2020-03-12
MW593750.1	2697049	SARS-CoV-2/human/USA/FHCRC-655/2020	29798	GenBank	complete	North America; USA: Washington		2020-03-13
MW593739.1	2697049	SARS-CoV-2/human/USA/FHCRC-2555/2020	29798	GenBank	complete	North America; USA: Washington		2020-03-30
MW593738.1	2697049	SARS-CoV-2/human/USA/FHCRC-4330/2020	29798	GenBank	complete	North America; USA: Washington		2020-03-31
MW593732.1	2697049	SARS-CoV-2/human/USA/FHCRC-2082/2020	29798	GenBank	complete	North America; USA: Washington		2020-03-25
MW593728.1	2697049	SARS-CoV-2/human/USA/FHCRC-2549/2020	29798	GenBank	complete	North America; USA: Washington		2020-03-30
MW593714.1	2697049	SARS-CoV-2/human/USA/FHCRC-3529/2020	29798	GenBank	complete	North America; USA: Washington		2020-03-26
MW593713.1	2697049	SARS-CoV-2/human/USA/FHCRC-2230/2020	29798	GenBank	complete	North America; USA: Washington		2020-03-25
MW593710.1	2697049	SARS-CoV-2/human/USA/FHCRC-2778/2020	29798	GenBank	complete	North America; USA: Washington		2020-03-28
MW593705.1	2697049	SARS-CoV-2/human/USA/FHCRC-1989/2020	29798	GenBank	complete	North America; USA: Washington		2020-03-24
MW593616.1	2697049	SARS-CoV-2/human/USA/FHCRC-8355/2020	29798	GenBank	complete	North America; USA: Washington		2020-04-27
MW593611.1	2697049	SARS-CoV-2/human/USA/FHCRC-7938/2020	29798	GenBank	complete	North America; USA: Washington		2020-04-22
MW593590.1	2697049	SARS-CoV-2/human/USA/FHCRC-7006/2020	29798	GenBank	complete	North America; USA: Washington		2020-04-06
MW593588.1	2697049	SARS-CoV-2/human/USA/FHCRC-6984/2020	29798	GenBank	complete	North America; USA: Washington		2020-03-30
MW593574.1	2697049	SARS-CoV-2/human/USA/FHCRC-11723/2020	29798	GenBank	complete	North America; USA: Washington		2020-06-16
MW593539.1	2697049	SARS-CoV-2/human/USA/FHCRC-1840/2020	29798	GenBank	complete	North America; USA: Washington		2020-03-23
MW593521.1	2697049	SARS-CoV-2/human/USA/FHCRC-6901/2020	29798	GenBank	complete	North America; USA: Washington		2020-04-09
MW593510.1	2697049	SARS-CoV-2/human/USA/FHCRC-4957/2020	29798	GenBank	complete	North America; USA: Washington		2020-04-03
MW593496.1	2697049	SARS-CoV-2/human/USA/FHCRC-2622/2020	29798	GenBank	complete	North America; USA: Washington		2020-03-30
MW593487.1	2697049	SARS-CoV-2/human/USA/FHCRC-2377/2020	29798	GenBank	complete	North America; USA: Washington		2020-03-30
MW593480.1	2697049	SARS-CoV-2/human/USA/FHCRC-3658/2020	29798	GenBank	complete	North America; USA: Washington		2020-03-25
MW593473.1	2697049	SARS-CoV-2/human/USA/FHCRC-3992/2020	29798	GenBank	complete	North America; USA: Washington		2020-03-29
MW593470.1	2697049	SARS-CoV-2/human/USA/FHCRC-3148/2020	29798	GenBank	complete	North America; USA: Washington		2020-04-16
MW593459.1	2697049	SARS-CoV-2/human/USA/FHCRC-3657/2020	29798	GenBank	complete	North America; USA: Washington		2020-03-25
MW593451.1	2697049	SARS-CoV-2/human/USA/FHCRC-3083/2020	29798	GenBank	complete	North America; USA: Washington		2020-04-15
MW593450.1	2697049	SARS-CoV-2/human/USA/FHCRC-3319/2020	29798	GenBank	complete	North America; USA: Washington		2020-03-26
MW593447.1	2697049	SARS-CoV-2/human/USA/FHCRC-9755/2020	29798	GenBank	complete	North America; USA: Washington		2020-05-25
MW593445.1	2697049	SARS-CoV-2/human/USA/FHCRC-7136/2020	29798	GenBank	complete	North America; USA: Washington		2020-04-12
MW593443.1	2697049	SARS-CoV-2/human/USA/FHCRC-846/2020	29798	GenBank	complete	North America; USA: Washington		2020-03-14
MW593442.1	2697049	SARS-CoV-2/human/USA/FHCRC-1387/2020	29798	GenBank	complete	North America; USA: Washington		2020-03-17
MW593441.1	2697049	SARS-CoV-2/human/USA/FHCRC-890/2020	29798	GenBank	complete	North America; USA: Washington		2020-03-14
MW593440.1	2697049	SARS-CoV-2/human/USA/FHCRC-1452/2020	29798	GenBank	complete	North America; USA: Washington		2020-03-18
MW593434.1	2697049	SARS-CoV-2/human/USA/FHCRC-663/2020	29798	GenBank	complete	North America; USA: Washington		2020-03-12
MW593431.1	2697049	SARS-CoV-2/human/USA/FHCRC-1850/2020	29798	GenBank	complete	North America; USA: Washington		2020-03-23
MW593430.1	2697049	SARS-CoV-2/human/USA/FHCRC-1320/2020	29798	GenBank	complete	North America; USA: Washington		2020-03-17
MW593428.1	2697049	SARS-CoV-2/human/USA/FHCRC-9764/2020	29770	GenBank	complete	North America; USA: Washington		2020-05-22
MW593421.1	2697049	SARS-CoV-2/human/USA/FHCRC-1288/2020	29798	GenBank	complete	North America; USA: Washington		2020-03-17
MW593418.1	2697049	SARS-CoV-2/human/USA/FHCRC-1164/2020	29798	GenBank	complete	North America; USA: Washington		2020-03-16
MW593416.1	2697049	SARS-CoV-2/human/USA/FHCRC-880/2020	29653	GenBank	complete	North America; USA: Washington		2020-03-13
MW593415.1	2697049	SARS-CoV-2/human/USA/FHCRC-7863/2020	29798	GenBank	complete	North America; USA: Washington		2020-04-20
MW593412.1	2697049	SARS-CoV-2/human/USA/FHCRC-1129/2020	29798	GenBank	complete	North America; USA: Washington		2020-03-15
MW593411.1	2697049	SARS-CoV-2/human/USA/FHCRC-7145/2020	29798	GenBank	complete	North America; USA: Washington		2020-04-12
MW593405.1	2697049	SARS-CoV-2/human/USA/FHCRC-689/2020	29798	GenBank	complete	North America; USA: Washington		2020-03-13
MW593404.1	2697049	SARS-CoV-2/human/USA/FHCRC-870/2020	29798	GenBank	complete	North America; USA: Washington		2020-03-13
MW593400.1	2697049	SARS-CoV-2/human/USA/FHCRC-570/2020	29798	GenBank	complete	North America; USA: Washington		2020-03-12
MW593392.1	2697049	SARS-CoV-2/human/USA/FHCRC-9639/2020	29798	GenBank	complete	North America; USA: Washington		2020-05-20
MW593389.1	2697049	SARS-CoV-2/human/USA/FHCRC-1355/2020	29798	GenBank	complete	North America; USA: Washington		2020-03-16
MW593388.1	2697049	SARS-CoV-2/human/USA/FHCRC-336/2020	29798	GenBank	complete	North America; USA: Washington		2020-03-10
MW593387.1	2697049	SARS-CoV-2/human/USA/FHCRC-9700/2020	29653	GenBank	complete	North America; USA: Washington		2020-05-22
MW593379.1	2697049	SARS-CoV-2/human/USA/FHCRC-9410/2020	29798	GenBank	complete	North America; USA: Washington		2020-04-04
MW593377.1	2697049	SARS-CoV-2/human/USA/FHCRC-9717/2020	29798	GenBank	complete	North America; USA: Washington		2020-05-22
MW593374.1	2697049	SARS-CoV-2/human/USA/FHCRC-4908/2020	29798	GenBank	complete	North America; USA: Washington		2020-04-04
MW593373.1	2697049	SARS-CoV-2/human/USA/FHCRC-2304/2020	29798	GenBank	complete	North America; USA: Washington		2020-03-30
MW593371.1	2697049	SARS-CoV-2/human/USA/FHCRC-976/2020	29798	GenBank	complete	North America; USA: Washington		2020-03-13
MW593370.1	2697049	SARS-CoV-2/human/USA/FHCRC-1120/2020	29798	GenBank	complete	North America; USA: Washington		2020-03-16
MW593366.1	2697049	SARS-CoV-2/human/USA/FHCRC-1327/2020	29798	GenBank	complete	North America; USA: Washington		2020-03-18
MW593359.1	2697049	SARS-CoV-2/human/USA/FHCRC-1237/2020	29798	GenBank	complete	North America; USA: Washington		2020-03-16
MW593358.1	2697049	SARS-CoV-2/human/USA/FHCRC-2248/2020	29653	GenBank	complete	North America; USA: Washington		2020-03-24
MW593348.1	2697049	SARS-CoV-2/human/USA/FHCRC-3566/2020	29798	GenBank	complete	North America; USA: Washington		2020-03-25
MW593347.1	2697049	SARS-CoV-2/human/USA/FHCRC-3875/2020	29798	GenBank	complete	North America; USA: Washington		2020-03-26
MW593341.1	2697049	SARS-CoV-2/human/USA/FHCRC-3039/2020	29798	GenBank	complete	North America; USA: Washington		2020-03-27
MW593340.1	2697049	SARS-CoV-2/human/USA/FHCRC-3718/2020	29798	GenBank	complete	North America; USA: Washington		2020-03-25
MW593339.1	2697049	SARS-CoV-2/human/USA/FHCRC-3702/2020	29798	GenBank	complete	North America; USA: Washington		2020-03-25
MW593337.1	2697049	SARS-CoV-2/human/USA/FHCRC-3600/2020	29798	GenBank	complete	North America; USA: Washington		2020-03-25
MW593333.1	2697049	SARS-CoV-2/human/USA/FHCRC-4005/2020	29798	GenBank	complete	North America; USA: Washington		2020-03-29
MW593328.1	2697049	SARS-CoV-2/human/USA/FHCRC-3521/2020	29798	GenBank	complete	North America; USA: Washington		2020-03-26
MW593326.1	2697049	SARS-CoV-2/human/USA/FHCRC-2601/2020	29798	GenBank	complete	North America; USA: Washington		2020-03-29
MW593322.1	2697049	SARS-CoV-2/human/USA/FHCRC-2809/2020	29798	GenBank	complete	North America; USA: Washington		2020-03-27
MW593318.1	2697049	SARS-CoV-2/human/USA/FHCRC-2599/2020	29798	GenBank	complete	North America; USA: Washington		2020-03-29
MW593316.1	2697049	SARS-CoV-2/human/USA/FHCRC-2960/2020	29798	GenBank	complete	North America; USA: Washington		2020-03-26
MW593315.1	2697049	SARS-CoV-2/human/USA/FHCRC-3235/2020	29798	GenBank	complete	North America; USA: Washington		2020-03-28
MW593314.1	2697049	SARS-CoV-2/human/USA/FHCRC-2885/2020	29798	GenBank	complete	North America; USA: Washington		2020-03-29
MW593309.1	2697049	SARS-CoV-2/human/USA/FHCRC-3412/2020	29798	GenBank	complete	North America; USA: Washington		2020-03-26
MW593307.1	2697049	SARS-CoV-2/human/USA/FHCRC-2865/2020	29798	GenBank	complete	North America; USA: Washington		2020-03-29
MW593304.1	2697049	SARS-CoV-2/human/USA/FHCRC-3840/2020	29798	GenBank	complete	North America; USA: Washington		2020-03-27
MW593303.1	2697049	SARS-CoV-2/human/USA/FHCRC-3858/2020	29798	GenBank	complete	North America; USA: Washington		2020-03-26
MW593297.1	2697049	SARS-CoV-2/human/USA/FHCRC-2615/2020	29798	GenBank	complete	North America; USA: Washington		2020-03-28
MW593296.1	2697049	SARS-CoV-2/human/USA/FHCRC-3069/2020	29798	GenBank	complete	North America; USA: Washington		2020-03-27
MW593292.1	2697049	SARS-CoV-2/human/USA/FHCRC-3354/2020	29798	GenBank	complete	North America; USA: Washington		2020-03-26
MW593290.1	2697049	SARS-CoV-2/human/USA/FHCRC-1760/2020	29798	GenBank	complete	North America; USA: Washington		2020-03-21
MW593287.1	2697049	SARS-CoV-2/human/USA/FHCRC-2206/2020	29798	GenBank	complete	North America; USA: Washington		2020-03-25
MW593284.1	2697049	SARS-CoV-2/human/USA/FHCRC-2141/2020	29798	GenBank	complete	North America; USA: Washington		2020-03-25
MW593279.1	2697049	SARS-CoV-2/human/USA/FHCRC-1839/2020	29797	GenBank	complete	North America; USA: Washington		2020-03-23
MW593278.1	2697049	SARS-CoV-2/human/USA/FHCRC-1841/2020	29798	GenBank	complete	North America; USA: Washington		2020-03-23
MW593277.1	2697049	SARS-CoV-2/human/USA/FHCRC-1778/2020	29798	GenBank	complete	North America; USA: Washington		2020-03-22
MW593274.1	2697049	SARS-CoV-2/human/USA/FHCRC-2045/2020	29798	GenBank	complete	North America; USA: Washington		2020-03-24
MW593271.1	2697049	SARS-CoV-2/human/USA/FHCRC-2089/2020	29653	GenBank	complete	North America; USA: Washington		2020-03-24
MW593270.1	2697049	SARS-CoV-2/human/USA/FHCRC-2058/2020	29798	GenBank	complete	North America; USA: Washington		2020-03-24
MW593269.1	2697049	SARS-CoV-2/human/USA/FHCRC-2056/2020	29798	GenBank	complete	North America; USA: Washington		2020-03-24
MW593268.1	2697049	SARS-CoV-2/human/USA/FHCRC-2020/2020	29798	GenBank	complete	North America; USA: Washington		2020-03-24
MW593264.1	2697049	SARS-CoV-2/human/USA/FHCRC-1682/2020	29798	GenBank	complete	North America; USA: Washington		2020-03-20
MW593260.1	2697049	SARS-CoV-2/human/USA/FHCRC-1683/2020	29798	GenBank	complete	North America; USA: Washington		2020-03-20
MW593253.1	2697049	SARS-CoV-2/human/USA/FHCRC-2548/2020	29798	GenBank	complete	North America; USA: Washington		2020-03-30
MW593250.1	2697049	SARS-CoV-2/human/USA/FHCRC-1946/2020	29798	GenBank	complete	North America; USA: Washington		2020-03-24
MW593242.1	2697049	SARS-CoV-2/human/USA/FHCRC-1828/2020	29798	GenBank	complete	North America; USA: Washington		2020-03-22
MW593238.1	2697049	SARS-CoV-2/human/USA/FHCRC-2193/2020	29798	GenBank	complete	North America; USA: Washington		2020-03-24
MW593237.1	2697049	SARS-CoV-2/human/USA/FHCRC-2229/2020	29798	GenBank	complete	North America; USA: Washington		2020-03-23
MW593234.1	2697049	SARS-CoV-2/human/USA/FHCRC-1896/2020	29798	GenBank	complete	North America; USA: Washington		2020-03-23
MW593229.1	2697049	SARS-CoV-2/human/USA/FHCRC-2081/2020	29786	GenBank	complete	North America; USA: Washington		2020-03-24
MW593228.1	2697049	SARS-CoV-2/human/USA/FHCRC-1968/2020	29798	GenBank	complete	North America; USA: Washington		2020-03-20
MW593226.1	2697049	SARS-CoV-2/human/USA/FHCRC-1746/2020	29798	GenBank	complete	North America; USA: Washington		2020-03-21
MW593224.1	2697049	SARS-CoV-2/human/USA/FHCRC-1944/2020	29798	GenBank	complete	North America; USA: Washington		2020-03-24
MW593223.1	2697049	SARS-CoV-2/human/USA/FHCRC-1638/2020	29798	GenBank	complete	North America; USA: Washington		2020-03-19
MW593222.1	2697049	SARS-CoV-2/human/USA/FHCRC-1643/2020	29798	GenBank	complete	North America; USA: Washington		2020-03-20
MW593220.1	2697049	SARS-CoV-2/human/USA/FHCRC-1427/2020	29797	GenBank	complete	North America; USA: Washington		2020-03-18
MW593219.1	2697049	SARS-CoV-2/human/USA/FHCRC-1426/2020	29798	GenBank	complete	North America; USA: Washington		2020-03-18
MW593217.1	2697049	SARS-CoV-2/human/USA/FHCRC-1181/2020	29798	GenBank	complete	North America; USA: Washington		2020-03-16
MW593216.1	2697049	SARS-CoV-2/human/USA/FHCRC-991/2020	29798	GenBank	complete	North America; USA: Washington		2020-03-15
MW593208.1	2697049	SARS-CoV-2/human/USA/FHCRC-1553/2020	29798	GenBank	complete	North America; USA: Washington		2020-03-19
MW593203.1	2697049	SARS-CoV-2/human/USA/FHCRC-1560/2020	29798	GenBank	complete	North America; USA: Washington		2020-03-19
MW593201.1	2697049	SARS-CoV-2/human/USA/FHCRC-1046/2020	29798	GenBank	complete	North America; USA: Washington		2020-03-16
MW593196.1	2697049	SARS-CoV-2/human/USA/FHCRC-1265/2020	29798	GenBank	complete	North America; USA: Washington		2020-03-13
MW593192.1	2697049	SARS-CoV-2/human/USA/FHCRC-1048/2020	29798	GenBank	complete	North America; USA: Washington		2020-03-16
MW593190.1	2697049	SARS-CoV-2/human/USA/FHCRC-1588/2020	29798	GenBank	complete	North America; USA: Washington		2020-03-19
MW593187.1	2697049	SARS-CoV-2/human/USA/FHCRC-1127/2020	29798	GenBank	complete	North America; USA: Washington		2020-03-17
MW593186.1	2697049	SARS-CoV-2/human/USA/FHCRC-1053/2020	29798	GenBank	complete	North America; USA: Washington		2020-03-16
MW593185.1	2697049	SARS-CoV-2/human/USA/FHCRC-1054/2020	29798	GenBank	complete	North America; USA: Washington		2020-03-16
MW593183.1	2697049	SARS-CoV-2/human/USA/FHCRC-1018/2020	29798	GenBank	complete	North America; USA: Washington		2020-03-16
MW593182.1	2697049	SARS-CoV-2/human/USA/FHCRC-1238/2020	29798	GenBank	complete	North America; USA: Washington		2020-03-15
MW593179.1	2697049	SARS-CoV-2/human/USA/FHCRC-1171/2020	29798	GenBank	complete	North America; USA: Washington		2020-03-17
MW593178.1	2697049	SARS-CoV-2/human/USA/FHCRC-1194/2020	29798	GenBank	complete	North America; USA: Washington		2020-03-16
MW593172.1	2697049	SARS-CoV-2/human/USA/FHCRC-1005/2020	29798	GenBank	complete	North America; USA: Washington		2020-03-14
MW593171.1	2697049	SARS-CoV-2/human/USA/FHCRC-958/2020	29798	GenBank	complete	North America; USA: Washington		2020-03-14
MW593168.1	2697049	SARS-CoV-2/human/USA/FHCRC-1258/2020	29798	GenBank	complete	North America; USA: Washington		2020-03-16
MW593167.1	2697049	SARS-CoV-2/human/USA/FHCRC-992/2020	29798	GenBank	complete	North America; USA: Washington		2020-03-15
MW593159.1	2697049	SARS-CoV-2/human/USA/FHCRC-1229/2020	29798	GenBank	complete	North America; USA: Washington		2020-03-16
MW593158.1	2697049	SARS-CoV-2/human/USA/FHCRC-1012/2020	29798	GenBank	complete	North America; USA: Washington		2020-03-14
MW593155.1	2697049	SARS-CoV-2/human/USA/FHCRC-1119/2020	29798	GenBank	complete	North America; USA: Washington		2020-03-16
MW593154.1	2697049	SARS-CoV-2/human/USA/FHCRC-1232/2020	29798	GenBank	complete	North America; USA: Washington		2020-03-16
MW523982.1	2697049	SARS-CoV-2/human/USA/ND-NDDH-0032/2020	29891	GenBank	complete	North America; USA: North Dakota		2020-03-23
MW523981.1	2697049	SARS-CoV-2/human/USA/ND-NDDH-0031/2020	29821	GenBank	complete	North America; USA: North Dakota		2020-03-23
MW521511.1	2697049	SARS-CoV-2/human/USA/20x1011/2020	29815	GenBank	complete	North America; USA		2020-03-20
MW521501.1	2697049	SARS-CoV-2/human/USA/20x1099/2020	29815	GenBank	complete	North America; USA		2020-04-10
MW521471.1	2697049	SARS-CoV-2/human/USA/20x1005/2020	29815	GenBank	complete	North America; USA		2020-03-19
MW494219.1	2697049	SARS-CoV-2/human/USA/NYP-WCM-COVSUBJ_0324_1_P/2020	29903	GenBank	complete	North America; USA		2020-03-15
MW494213.1	2697049	SARS-CoV-2/human/USA/NYP-WCM-COVSUBJ_0490_1_P/2020	29900	GenBank	complete	North America; USA		2020-03-15
MW494176.1	2697049	SARS-CoV-2/human/USA/NYP-WCM-COVSUBJ_0175_1_P/2020	29899	GenBank	complete	North America; USA		2020-03-15
MW494169.1	2697049	SARS-CoV-2/human/USA/NYP-WCM-COVSUBJ_0115_2_P/2020	29887	GenBank	complete	North America; USA		2020-03-15
MW493767.1	2697049	SARS-CoV-2/human/USA/NYP-WCM-COVSUBJ_0324_1_P/2020	29903	GenBank	complete	North America; USA		2020-03-15
MW493761.1	2697049	SARS-CoV-2/human/USA/NYP-WCM-COVSUBJ_0490_1_P/2020	29900	GenBank	complete	North America; USA		2020-03-15
MW493724.1	2697049	SARS-CoV-2/human/USA/NYP-WCM-COVSUBJ_0175_1_P/2020	29899	GenBank	complete	North America; USA		2020-03-15
MW493717.1	2697049	SARS-CoV-2/human/USA/NYP-WCM-COVSUBJ_0115_2_P/2020	29887	GenBank	complete	North America; USA		2020-03-15
MW485420.1	2697049	SARS-CoV-2/human/USA/WA-UW-133/2020	29867	GenBank	complete	North America; USA		2020-03-06
MW483522.1	2697049	SARS-CoV-2/human/USA/CA-CZB-13353/2020	29812	GenBank	complete	North America; USA: CA, Alameda County		2020-04-30
MW483411.1	2697049	SARS-CoV-2/human/USA/CA-CZB-13098/2020	29851	GenBank	complete	North America; USA: CA, Alameda County		2020-05-12
MW483194.1	2697049	SARS-CoV-2/human/USA/CA-CZB-9729/2020	29818	GenBank	complete	North America; USA: CA, Santa Clara County		2020-03-09
MW483175.1	2697049	SARS-CoV-2/human/USA/CA-CZB-9640/2020	29823	GenBank	complete	North America; USA: CA, Santa Clara County		2020-04-23
MW483155.1	2697049	SARS-CoV-2/human/USA/CA-CZB-9548/2020	29818	GenBank	complete	North America; USA: CA, Santa Clara County		2020-04-13
MW483154.1	2697049	SARS-CoV-2/human/USA/CA-CZB-9547/2020	29814	GenBank	complete	North America; USA: CA, Santa Clara County		2020-04-13
MW349098.1	2697049	SARS-CoV-2/human/USA/MN-MDH-2055/2020	29856	GenBank	complete	North America; USA: Minnesota		2020-03-27
MW290964.1	2697049	SARS-CoV-2/human/USA/UT-UPHL-201126219/2020	29872	GenBank	complete	North America; USA		2020-04-07
MW286671.1	2697049	SARS-CoV-2/human/USA/FL-BPHL-2116/2020	29849	GenBank	complete	North America; USA: FL		2020-03-11
MW286670.1	2697049	SARS-CoV-2/human/USA/FL-BPHL-2115/2020	29825	GenBank	complete	North America; USA: FL		2020-03-11
MW286661.1	2697049	SARS-CoV-2/human/USA/FL-BPHL-2106/2020	29836	GenBank	complete	North America; USA: FL		2020-03-07
MW286656.1	2697049	SARS-CoV-2/human/USA/FL-BPHL-2101/2020	29850	GenBank	complete	North America; USA: FL		2020-03-04
MW241170.1	2697049	SARS-CoV-2/human/USA/UT-UPHL-201103072/2020	29891	GenBank	complete	North America; USA: Utah		2020-04-09
MW206193.1	2697049	SARS-CoV-2/human/USA/UT-UPHL-2009035/2020	29781	GenBank	complete	North America; USA		2020-05-12
MW206111.1	2697049	SARS-CoV-2/human/USA/UT-08688/2020	29782	GenBank	complete	North America; USA		2020-05-12
MW192766.1	2697049	SARS-CoV-2/human/AUS/VIC-CBA4/2020	29800	GenBank	complete	Oceania; Australia: Victoria		2020-03-07
MW191492.1	2697049	SARS-CoV-2/human/USA/TN-QDX-2686/2020	29782	GenBank	complete	North America; USA: TN		2020-03-17
MW191472.1	2697049	SARS-CoV-2/human/USA/NV-QDX-2723/2020	29782	GenBank	complete	North America; USA: NV		2020-03-16
MW191460.1	2697049	SARS-CoV-2/human/USA/MA-QDX-2708/2020	29782	GenBank	complete	North America; USA: MA		2020-03-16
MW191456.1	2697049	SARS-CoV-2/human/USA/CA-QDX-2745/2020	29782	GenBank	complete	North America; USA: CA		2020-03-16
MW191455.1	2697049	SARS-CoV-2/human/USA/CA-QDX-2744/2020	29782	GenBank	complete	North America; USA: CA		2020-03-17
MW191450.1	2697049	SARS-CoV-2/human/USA/CA-QDX-2737/2020	29782	GenBank	complete	North America; USA: CA		2020-03-16
MW191447.1	2697049	SARS-CoV-2/human/USA/CA-QDX-2724/2020	29782	GenBank	complete	North America; USA: CA		2020-03-17
MW191440.1	2697049	SARS-CoV-2/human/USA/CA-QDX-2705/2020	29782	GenBank	complete	North America; USA: CA		2020-03-17
MW191438.1	2697049	SARS-CoV-2/human/USA/CA-QDX-2700/2020	29782	GenBank	complete	North America; USA: CA		2020-03-16
MW191434.1	2697049	SARS-CoV-2/human/USA/CA-QDX-2692/2020	29782	GenBank	complete	North America; USA: CA		2020-03-17
MW191428.1	2697049	SARS-CoV-2/human/USA/CA-QDX-2683/2020	29782	GenBank	complete	North America; USA: CA		2020-03-16
MW191423.1	2697049	SARS-CoV-2/human/USA/UT-QDX-2671/2020	29782	GenBank	complete	North America; USA: UT		2020-03-12
MW191414.1	2697049	SARS-CoV-2/human/USA/UT-QDX-2649/2020	29782	GenBank	complete	North America; USA: UT		2020-03-13
MW191411.1	2697049	SARS-CoV-2/human/USA/UT-QDX-2638/2020	29782	GenBank	complete	North America; USA: UT		2020-03-12
MW191408.1	2697049	SARS-CoV-2/human/USA/UT-QDX-2628/2020	29782	GenBank	complete	North America; USA: UT		2020-03-13
MW191389.1	2697049	SARS-CoV-2/human/USA/NV-QDX-2662/2020	29782	GenBank	complete	North America; USA: NV		2020-03-15
MW191388.1	2697049	SARS-CoV-2/human/USA/NV-QDX-2652/2020	29782	GenBank	complete	North America; USA: NV		2020-03-15
MW191374.1	2697049	SARS-CoV-2/human/USA/MO-QDX-2566/2020	29782	GenBank	complete	North America; USA: MO		2020-03-15
MW191339.1	2697049	SARS-CoV-2/human/USA/CA-QDX-2640/2020	29782	GenBank	complete	North America; USA: CA		2020-03-16
MW191337.1	2697049	SARS-CoV-2/human/USA/CA-QDX-2637/2020	29782	GenBank	complete	North America; USA: CA		2020-03-15
MW191333.1	2697049	SARS-CoV-2/human/USA/CA-QDX-2625/2020	29782	GenBank	complete	North America; USA: CA		2020-03-16
MW191325.1	2697049	SARS-CoV-2/human/USA/CA-QDX-2603/2020	29782	GenBank	complete	North America; USA: CA		2020-03-16
MW191312.1	2697049	SARS-CoV-2/human/USA/CA-QDX-2581/2020	29782	GenBank	complete	North America; USA: CA		2020-03-15
MW191311.1	2697049	SARS-CoV-2/human/USA/CA-QDX-2578/2020	29782	GenBank	complete	North America; USA: CA		2020-03-16
MW191306.1	2697049	SARS-CoV-2/human/USA/WA-QDX-2542/2020	29782	GenBank	complete	North America; USA: WA		2020-03-16
MW191304.1	2697049	SARS-CoV-2/human/USA/WA-QDX-2471/2020	29782	GenBank	complete	North America; USA: WA		2020-03-16
MW191295.1	2697049	SARS-CoV-2/human/USA/UT-QDX-2526/2020	29782	GenBank	complete	North America; USA: UT		2020-03-13
MW191292.1	2697049	SARS-CoV-2/human/USA/UT-QDX-2506/2020	29782	GenBank	complete	North America; USA: UT		2020-03-14
MW191287.1	2697049	SARS-CoV-2/human/USA/UT-QDX-2490/2020	29782	GenBank	complete	North America; USA: UT		2020-03-12
MW191284.1	2697049	SARS-CoV-2/human/USA/UT-QDX-2479/2020	29782	GenBank	complete	North America; USA: UT		2020-03-13
MW191283.1	2697049	SARS-CoV-2/human/USA/UT-QDX-2476/2020	29782	GenBank	complete	North America; USA: UT		2020-03-13
MW191274.1	2697049	SARS-CoV-2/human/USA/PA-QDX-2459/2020	29782	GenBank	complete	North America; USA: PA		2020-03-14
MW191272.1	2697049	SARS-CoV-2/human/USA/PA-QDX-2437/2020	29782	GenBank	complete	North America; USA: PA		2020-03-14
MW191220.1	2697049	SARS-CoV-2/human/USA/MO-QDX-2516/2020	29782	GenBank	complete	North America; USA: MO		2020-03-14
MW191215.1	2697049	SARS-CoV-2/human/USA/GA-QDX-2511/2020	29782	GenBank	complete	North America; USA: GA		2020-03-13
MW191192.1	2697049	SARS-CoV-2/human/USA/CA-QDX-2493/2020	29782	GenBank	complete	North America; USA: CA		2020-03-16
MW191187.1	2697049	SARS-CoV-2/human/USA/CA-QDX-2477/2020	29782	GenBank	complete	North America; USA: CA		2020-03-16
MW191186.1	2697049	SARS-CoV-2/human/USA/CA-QDX-2475/2020	29782	GenBank	complete	North America; USA: CA		2020-03-14
MW191184.1	2697049	SARS-CoV-2/human/USA/CA-QDX-2462/2020	29782	GenBank	complete	North America; USA: CA		2020-03-16
MW191183.1	2697049	SARS-CoV-2/human/USA/CA-QDX-2458/2020	29782	GenBank	complete	North America; USA: CA		2020-03-16
MW191180.1	2697049	SARS-CoV-2/human/USA/CA-QDX-2449/2020	29782	GenBank	complete	North America; USA: CA		2020-03-16
MW191179.1	2697049	SARS-CoV-2/human/USA/CA-QDX-2433/2020	29782	GenBank	complete	North America; USA: CA		2020-03-15
MW191169.1	2697049	SARS-CoV-2/human/USA/WA-QDX-2327/2020	29782	GenBank	complete	North America; USA: WA		2020-03-16
MW191168.1	2697049	SARS-CoV-2/human/USA/WA-QDX-2326/2020	29782	GenBank	complete	North America; USA: WA		2020-03-16
MW191151.1	2697049	SARS-CoV-2/human/USA/NY-QDX-2414/2020	29782	GenBank	complete	North America; USA: NY		2020-03-16
MW191128.1	2697049	SARS-CoV-2/human/USA/GA-QDX-2379/2020	29782	GenBank	complete	North America; USA: GA		2020-03-16
MW191126.1	2697049	SARS-CoV-2/human/USA/CO-QDX-2403/2020	29782	GenBank	complete	North America; USA: CO		2020-03-16
MW191125.1	2697049	SARS-CoV-2/human/USA/CO-QDX-2401/2020	29782	GenBank	complete	North America; USA: CO		2020-03-16
MW191124.1	2697049	SARS-CoV-2/human/USA/CO-QDX-2378/2020	29782	GenBank	complete	North America; USA: CO		2020-03-16
MW191122.1	2697049	SARS-CoV-2/human/USA/CO-QDX-2348/2020	29782	GenBank	complete	North America; USA: CO		2020-03-16
MW191120.1	2697049	SARS-CoV-2/human/USA/CO-QDX-2322/2020	29782	GenBank	complete	North America; USA: CO		2020-03-16
MW191119.1	2697049	SARS-CoV-2/human/USA/CO-QDX-2314/2020	29782	GenBank	complete	North America; USA: CO		2020-03-16
MW191118.1	2697049	SARS-CoV-2/human/USA/CA-QDX-2424/2020	29782	GenBank	complete	North America; USA: CA		2020-03-15
MW191115.1	2697049	SARS-CoV-2/human/USA/CA-QDX-2416/2020	29782	GenBank	complete	North America; USA: CA		2020-03-17
MW191108.1	2697049	SARS-CoV-2/human/USA/CA-QDX-2405/2020	29782	GenBank	complete	North America; USA: CA		2020-03-17
MW191088.1	2697049	SARS-CoV-2/human/USA/CA-QDX-2357/2020	29782	GenBank	complete	North America; USA: CA		2020-03-16
MW191087.1	2697049	SARS-CoV-2/human/USA/CA-QDX-2355/2020	29782	GenBank	complete	North America; USA: CA		2020-03-17
MW191084.1	2697049	SARS-CoV-2/human/USA/CA-QDX-2350/2020	29782	GenBank	complete	North America; USA: CA		2020-03-17
MW191076.1	2697049	SARS-CoV-2/human/USA/CA-QDX-2340/2020	29782	GenBank	complete	North America; USA: CA		2020-03-14
MW191065.1	2697049	SARS-CoV-2/human/USA/CA-QDX-2320/2020	29782	GenBank	complete	North America; USA: CA		2020-03-17
MW191062.1	2697049	SARS-CoV-2/human/USA/AZ-QDX-2384/2020	29782	GenBank	complete	North America; USA: AZ		2020-03-16
MW191061.1	2697049	SARS-CoV-2/human/USA/AZ-QDX-2336/2020	29782	GenBank	complete	North America; USA: AZ		2020-03-15
MW191060.1	2697049	SARS-CoV-2/human/USA/WA-QDX-2291/2020	29770	GenBank	complete	North America; USA: WA		2020-03-14
MW191059.1	2697049	SARS-CoV-2/human/USA/WA-QDX-2276/2020	29782	GenBank	complete	North America; USA: WA		2020-03-14
MW191058.1	2697049	SARS-CoV-2/human/USA/WA-QDX-2242/2020	29782	GenBank	complete	North America; USA: WA		2020-03-14
MW191057.1	2697049	SARS-CoV-2/human/USA/WA-QDX-2241/2020	29782	GenBank	complete	North America; USA: WA		2020-03-15
MW191055.1	2697049	SARS-CoV-2/human/USA/UT-QDX-2313/2020	29782	GenBank	complete	North America; USA: UT		2020-03-13
MW191052.1	2697049	SARS-CoV-2/human/USA/UT-QDX-2305/2020	29782	GenBank	complete	North America; USA: UT		2020-03-12
MW191049.1	2697049	SARS-CoV-2/human/USA/UT-QDX-2300/2020	29782	GenBank	complete	North America; USA: UT		2020-03-12
MW191048.1	2697049	SARS-CoV-2/human/USA/UT-QDX-2297/2020	29782	GenBank	complete	North America; USA: UT		2020-03-13
MW191042.1	2697049	SARS-CoV-2/human/USA/UT-QDX-2286/2020	29782	GenBank	complete	North America; USA: UT		2020-03-12
MW191041.1	2697049	SARS-CoV-2/human/USA/UT-QDX-2285/2020	29782	GenBank	complete	North America; USA: UT		2020-03-13
MW191028.1	2697049	SARS-CoV-2/human/USA/UT-QDX-2234/2020	29782	GenBank	complete	North America; USA: UT		2020-03-13
MW191027.1	2697049	SARS-CoV-2/human/USA/UT-QDX-2233/2020	29782	GenBank	complete	North America; USA: UT		2020-03-13
MW191022.1	2697049	SARS-CoV-2/human/USA/UT-QDX-2215/2020	29770	GenBank	complete	North America; USA: UT		2020-03-12
MW191019.1	2697049	SARS-CoV-2/human/USA/UT-QDX-2208/2020	29782	GenBank	complete	North America; USA: UT		2020-03-12
MW191018.1	2697049	SARS-CoV-2/human/USA/UT-QDX-2207/2020	29782	GenBank	complete	North America; USA: UT		2020-03-13
MW190978.1	2697049	SARS-CoV-2/human/USA/MI-QDX-2252/2020	29782	GenBank	complete	North America; USA: MI		2020-03-14
MW190965.1	2697049	SARS-CoV-2/human/USA/GA-QDX-2235/2020	29782	GenBank	complete	North America; USA: GA		2020-03-15
MW190949.1	2697049	SARS-CoV-2/human/USA/CA-QDX-2282/2020	29782	GenBank	complete	North America; USA: CA		2020-03-15
MW190946.1	2697049	SARS-CoV-2/human/USA/CA-QDX-2256/2020	29782	GenBank	complete	North America; USA: CA		2020-03-15
MW190934.1	2697049	SARS-CoV-2/human/USA/WA-QDX-2176/2020	29782	GenBank	complete	North America; USA: WA		2020-03-21
MW190882.1	2697049	SARS-CoV-2/human/USA/CT-QDX-2094/2020	29782	GenBank	complete	North America; USA: CT		2020-03-14
MW190880.1	2697049	SARS-CoV-2/human/USA/CA-QDX-2181/2020	29782	GenBank	complete	North America; USA: CA		2020-03-19
MW190864.1	2697049	SARS-CoV-2/human/USA/CA-QDX-2144/2020	29782	GenBank	complete	North America; USA: CA		2020-03-18
MW190856.1	2697049	SARS-CoV-2/human/USA/CA-QDX-2130/2020	29782	GenBank	complete	North America; USA: CA		2020-03-18
MW190850.1	2697049	SARS-CoV-2/human/USA/CA-QDX-2113/2020	29782	GenBank	complete	North America; USA: CA		2020-03-18
MW190835.1	2697049	SARS-CoV-2/human/USA/CA-QDX-2085/2020	29782	GenBank	complete	North America; USA: CA		2020-03-18
MW190834.1	2697049	SARS-CoV-2/human/USA/CA-QDX-2084/2020	29782	GenBank	complete	North America; USA: CA		2020-03-19
MW190833.1	2697049	SARS-CoV-2/human/USA/CA-QDX-2083/2020	29782	GenBank	complete	North America; USA: CA		2020-03-19
MW190829.1	2697049	SARS-CoV-2/human/USA/CA-QDX-2075/2020	29782	GenBank	complete	North America; USA: CA		2020-03-14
MW190825.1	2697049	SARS-CoV-2/human/USA/AZ-QDX-2156/2020	29782	GenBank	complete	North America; USA: AZ		2020-03-19
MW190813.1	2697049	SARS-CoV-2/human/USA/UT-QDX-1989/2020	29782	GenBank	complete	North America; USA: UT		2020-03-15
MW190763.1	2697049	SARS-CoV-2/human/USA/ID-QDX-2017/2020	29782	GenBank	complete	North America; USA: ID		2020-03-18
MW190746.1	2697049	SARS-CoV-2/human/USA/CA-QDX-2027/2020	29782	GenBank	complete	North America; USA: CA		2020-03-19
MW190730.1	2697049	SARS-CoV-2/human/USA/CA-QDX-1982/2020	29782	GenBank	complete	North America; USA: CA		2020-03-18
MW190726.1	2697049	SARS-CoV-2/human/USA/UT-QDX-1966/2020	29782	GenBank	complete	North America; USA: UT		2020-03-13
MW190661.1	2697049	SARS-CoV-2/human/USA/MI-QDX-1943/2020	29782	GenBank	complete	North America; USA: MI		2020-03-15
MW190660.1	2697049	SARS-CoV-2/human/USA/MI-QDX-1909/2020	29782	GenBank	complete	North America; USA: MI		2020-03-14
MW190649.1	2697049	SARS-CoV-2/human/USA/CA-QDX-1961/2020	29782	GenBank	complete	North America; USA: CA		2020-03-15
MW190646.1	2697049	SARS-CoV-2/human/USA/CA-QDX-1953/2020	29782	GenBank	complete	North America; USA: CA		2020-03-15
MW190637.1	2697049	SARS-CoV-2/human/USA/CA-QDX-1917/2020	29782	GenBank	complete	North America; USA: CA		2020-03-16
MW190636.1	2697049	SARS-CoV-2/human/USA/CA-QDX-1916/2020	29782	GenBank	complete	North America; USA: CA		2020-03-15
MW190634.1	2697049	SARS-CoV-2/human/USA/CA-QDX-1914/2020	29782	GenBank	complete	North America; USA: CA		2020-03-14
MW190632.1	2697049	SARS-CoV-2/human/USA/CA-QDX-1907/2020	29782	GenBank	complete	North America; USA: CA		2020-03-16
MW190631.1	2697049	SARS-CoV-2/human/USA/CA-QDX-1905/2020	29782	GenBank	complete	North America; USA: CA		2020-03-15
MW190624.1	2697049	SARS-CoV-2/human/USA/CA-QDX-1879/2020	29782	GenBank	complete	North America; USA: CA		2020-03-14
MW190603.1	2697049	SARS-CoV-2/human/USA/UT-QDX-1852/2020	29782	GenBank	complete	North America; USA: UT		2020-03-16
MW190594.1	2697049	SARS-CoV-2/human/USA/UT-QDX-1843/2020	29782	GenBank	complete	North America; USA: UT		2020-03-15
MW190593.1	2697049	SARS-CoV-2/human/USA/UT-QDX-1842/2020	29782	GenBank	complete	North America; USA: UT		2020-03-15
MW190583.1	2697049	SARS-CoV-2/human/USA/UT-QDX-1830/2020	29782	GenBank	complete	North America; USA: UT		2020-03-16
MW190581.1	2697049	SARS-CoV-2/human/USA/UT-QDX-1828/2020	29782	GenBank	complete	North America; USA: UT		2020-03-15
MW190578.1	2697049	SARS-CoV-2/human/USA/UT-QDX-1823/2020	29782	GenBank	complete	North America; USA: UT		2020-03-16
MW190572.1	2697049	SARS-CoV-2/human/USA/UT-QDX-1811/2020	29782	GenBank	complete	North America; USA: UT		2020-03-16
MW190554.1	2697049	SARS-CoV-2/human/USA/UT-QDX-1787/2020	29782	GenBank	complete	North America; USA: UT		2020-03-12
MW190553.1	2697049	SARS-CoV-2/human/USA/UT-QDX-1786/2020	29782	GenBank	complete	North America; USA: UT		2020-03-16
MW190467.1	2697049	SARS-CoV-2/human/USA/ID-QDX-1749/2020	29782	GenBank	complete	North America; USA: ID		2020-03-16
MW190449.1	2697049	SARS-CoV-2/human/USA/AZ-QDX-1709/2020	29782	GenBank	complete	North America; USA: AZ		2020-03-17
MW190447.1	2697049	SARS-CoV-2/human/USA/OR-QDX-1634/2020	29782	GenBank	complete	North America; USA: OR		2020-03-18
MW190375.1	2697049	SARS-CoV-2/human/USA/FL-QDX-1638/2020	29782	GenBank	complete	North America; USA: FL		2020-03-18
MW190372.1	2697049	SARS-CoV-2/human/USA/FL-QDX-1616/2020	29782	GenBank	complete	North America; USA: FL		2020-03-18
MW190364.1	2697049	SARS-CoV-2/human/USA/CA-QDX-1682/2020	29782	GenBank	complete	North America; USA: CA		2020-03-19
MW190356.1	2697049	SARS-CoV-2/human/USA/CA-QDX-1670/2020	29782	GenBank	complete	North America; USA: CA		2020-03-19
MW190348.1	2697049	SARS-CoV-2/human/USA/CA-QDX-1651/2020	29782	GenBank	complete	North America; USA: CA		2020-03-19
MW190331.1	2697049	SARS-CoV-2/human/USA/CA-QDX-1586/2020	29782	GenBank	complete	North America; USA: CA		2020-03-19
MW190324.1	2697049	SARS-CoV-2/human/USA/CA-QDX-1572/2020	29776	GenBank	complete	North America; USA: CA		2020-03-18
MW190319.1	2697049	SARS-CoV-2/human/USA/CA-QDX-1560/2020	29782	GenBank	complete	North America; USA: CA		2020-03-18
MW190318.1	2697049	SARS-CoV-2/human/USA/CA-QDX-1559/2020	29782	GenBank	complete	North America; USA: CA		2020-03-18
MW190303.1	2697049	SARS-CoV-2/human/USA/UT-QDX-1483/2020	29782	GenBank	complete	North America; USA: UT		2020-03-14
MW190296.1	2697049	SARS-CoV-2/human/USA/UT-QDX-1476/2020	29782	GenBank	complete	North America; USA: UT		2020-03-13
MW190295.1	2697049	SARS-CoV-2/human/USA/UT-QDX-1475/2020	29782	GenBank	complete	North America; USA: UT		2020-03-14
MW190292.1	2697049	SARS-CoV-2/human/USA/UT-QDX-1472/2020	29782	GenBank	complete	North America; USA: UT		2020-03-15
MW190283.1	2697049	SARS-CoV-2/human/USA/UT-QDX-1463/2020	29782	GenBank	complete	North America; USA: UT		2020-03-13
MW190277.1	2697049	SARS-CoV-2/human/USA/NY-QDX-1514/2020	29782	GenBank	complete	North America; USA: NY		2020-03-17
MW190272.1	2697049	SARS-CoV-2/human/USA/MA-QDX-1505/2020	29782	GenBank	complete	North America; USA: MA		2020-03-17
MW190271.1	2697049	SARS-CoV-2/human/USA/MA-QDX-1503/2020	29782	GenBank	complete	North America; USA: MA		2020-03-17
MW190269.1	2697049	SARS-CoV-2/human/USA/MA-QDX-1498/2020	29782	GenBank	complete	North America; USA: MA		2020-03-16
MW190267.1	2697049	SARS-CoV-2/human/USA/MA-QDX-1496/2020	29782	GenBank	complete	North America; USA: MA		2020-03-16
MW190261.1	2697049	SARS-CoV-2/human/USA/MA-QDX-1460/2020	29782	GenBank	complete	North America; USA: MA		2020-03-16
MW190253.1	2697049	SARS-CoV-2/human/USA/MA-QDX-1447/2020	29782	GenBank	complete	North America; USA: MA		2020-03-16
MW190251.1	2697049	SARS-CoV-2/human/USA/ID-QDX-1533/2020	29782	GenBank	complete	North America; USA: ID		2020-03-17
MW190233.1	2697049	SARS-CoV-2/human/USA/CA-QDX-1552/2020	29782	GenBank	complete	North America; USA: CA		2020-03-18
MW190231.1	2697049	SARS-CoV-2/human/USA/CA-QDX-1550/2020	29782	GenBank	complete	North America; USA: CA		2020-03-18
MW190219.1	2697049	SARS-CoV-2/human/USA/CA-QDX-1536/2020	29782	GenBank	complete	North America; USA: CA		2020-03-17
MW190215.1	2697049	SARS-CoV-2/human/USA/CA-QDX-1527/2020	29782	GenBank	complete	North America; USA: CA		2020-03-18
MW190202.1	2697049	SARS-CoV-2/human/USA/CA-QDX-1513/2020	29782	GenBank	complete	North America; USA: CA		2020-03-17
MW190201.1	2697049	SARS-CoV-2/human/USA/CA-QDX-1512/2020	29782	GenBank	complete	North America; USA: CA		2020-03-17
MW190199.1	2697049	SARS-CoV-2/human/USA/CA-QDX-1510/2020	29782	GenBank	complete	North America; USA: CA		2020-03-17
MW172737.1	2697049	SARS-CoV-2/human/USA/UT-UPHL-201017152/2020	29865	GenBank	complete	North America; USA: Utah		2020-04-07
MW172730.1	2697049	SARS-CoV-2/human/USA/UT-UPHL-201010841/2020	29895	GenBank	complete	North America; USA: Utah		2020-04-23
MW172510.1	2697049	SARS-CoV-2/human/USA/WA-CDC-8381/2020	29882	GenBank	complete	North America; USA		2020-03-03
MW172509.1	2697049	SARS-CoV-2/human/USA/WA-CDC-8380/2020	29882	GenBank	complete	North America; USA		2020-03-03
MW172508.1	2697049	SARS-CoV-2/human/USA/WA-CDC-8378/2020	29882	GenBank	complete	North America; USA		2020-03-03
MW172507.1	2697049	SARS-CoV-2/human/USA/WA-CDC-8377/2020	29882	GenBank	complete	North America; USA		2020-03-03
MW172415.1	2697049	SARS-CoV-2/human/USA/WA-CDC-8384/2020	29882	GenBank	complete	North America; USA		2020-02-26
MW172414.1	2697049	SARS-CoV-2/human/USA/WA-CDC-8379/2020	29882	GenBank	complete	North America; USA		2020-03-03
MW166129.1	2697049	SARS-CoV-2/human/USA/FL-BPHL-1664/2020	29857	GenBank	complete	North America; USA: FL		2020-07-02
MW155384.1	2697049	SARS-CoV-2/human/AUS/VIC13728/2020	29848	GenBank	complete	Oceania; Australia: Victoria		2020-03-19
MW153049.1	2697049	SARS-CoV-2/human/AUS/VIC1293/2020	29836	GenBank	complete	Oceania; Australia: Victoria		2020-04-09
MW136885.1	2697049	SARS-CoV-2/human/USA/MN-MDH-1819/2020	29846	GenBank	complete	North America; USA: Minnesota		2020-04-15
MW136884.1	2697049	SARS-CoV-2/human/USA/MN-MDH-1818/2020	29819	GenBank	complete	North America; USA: Minnesota		2020-04-15
MW134155.1	2697049	SARS-CoV-2/human/USA/CA-CZB-3638/2020	29839	GenBank	complete	North America; USA: CA, Ventura County		2020-03-17
MW086898.1	2697049	SARS-CoV-2/human/USA/MN-MDH-1744/2020	29819	GenBank	complete	North America; USA: Minnesota		2020-04-10
MW086894.1	2697049	SARS-CoV-2/human/USA/MN-MDH-1745/2020	29822	GenBank	complete	North America; USA: Minnesota		2020-04-10
MW079824.1	2697049	SARS-CoV-2/human/USA/WA-S2855/2020	29854	GenBank	complete	North America; USA: Washington		2020-03-03
MW070040.1	2697049	SARS-CoV-2/human/USA/NMDOH-2020132668/2020	29866	GenBank	complete	North America; USA: New Mexico		2020-06-16
MW070039.1	2697049	SARS-CoV-2/human/USA/NMDOH-2020132665/2020	29866	GenBank	complete	North America; USA: New Mexico		2020-06-16
MW065479.1	2697049	SARS-CoV-2/human/USA/NV-QDX-1393/2020	29782	GenBank	complete	North America; USA: NV		2020-03-17
MW065394.1	2697049	SARS-CoV-2/human/USA/CA-QDX-1445/2020	29782	GenBank	complete	North America; USA: CA		2020-03-18
MW065391.1	2697049	SARS-CoV-2/human/USA/CA-QDX-1442/2020	29776	GenBank	complete	North America; USA: CA		2020-03-18
MW065381.1	2697049	SARS-CoV-2/human/USA/CA-QDX-1431/2020	29782	GenBank	complete	North America; USA: CA		2020-03-18
MW065369.1	2697049	SARS-CoV-2/human/USA/CA-QDX-1419/2020	29782	GenBank	complete	North America; USA: CA		2020-03-18
MW065361.1	2697049	SARS-CoV-2/human/USA/CA-QDX-1411/2020	29782	GenBank	complete	North America; USA: CA		2020-03-18
MW065360.1	2697049	SARS-CoV-2/human/USA/CA-QDX-1410/2020	29782	GenBank	complete	North America; USA: CA		2020-03-18
MW065354.1	2697049	SARS-CoV-2/human/USA/CA-QDX-1396/2020	29782	GenBank	complete	North America; USA: CA		2020-03-18
MW065353.1	2697049	SARS-CoV-2/human/USA/CA-QDX-1395/2020	29782	GenBank	complete	North America; USA: CA		2020-03-18
MW065350.1	2697049	SARS-CoV-2/human/USA/WA-QDX-1273/2020	29782	GenBank	complete	North America; USA: WA		2020-03-16
MW065307.1	2697049	SARS-CoV-2/human/USA/NY-QDX-1233/2020	29782	GenBank	complete	North America; USA: NY		2020-03-17
MW065290.1	2697049	SARS-CoV-2/human/USA/NY-QDX-1182/2020	29782	GenBank	complete	North America; USA: NY		2020-03-13
MW065256.1	2697049	SARS-CoV-2/human/USA/MI-QDX-1303/2020	29782	GenBank	complete	North America; USA: MI		2020-03-17
MW065220.1	2697049	SARS-CoV-2/human/USA/CA-QDX-1286/2020	29782	GenBank	complete	North America; USA: CA		2020-03-17
MW065216.1	2697049	SARS-CoV-2/human/USA/CA-QDX-1245/2020	29782	GenBank	complete	North America; USA: CA		2020-03-16
MW065204.1	2697049	SARS-CoV-2/human/USA/WA-QDX-1084/2020	29782	GenBank	complete	North America; USA: WA		2020-03-19
MW065203.1	2697049	SARS-CoV-2/human/USA/WA-QDX-1080/2020	29782	GenBank	complete	North America; USA: WA		2020-03-19
MW065121.1	2697049	SARS-CoV-2/human/USA/GA-QDX-1073/2020	29782	GenBank	complete	North America; USA: GA		2020-03-18
MW065111.1	2697049	SARS-CoV-2/human/USA/CA-QDX-1117/2020	29776	GenBank	complete	North America; USA: CA		2020-03-20
MW065110.1	2697049	SARS-CoV-2/human/USA/CA-QDX-1116/2020	29782	GenBank	complete	North America; USA: CA		2020-03-20
MW065108.1	2697049	SARS-CoV-2/human/USA/CA-QDX-1102/2020	29782	GenBank	complete	North America; USA: CA		2020-03-20
MW065104.1	2697049	SARS-CoV-2/human/USA/CA-QDX-1067/2020	29782	GenBank	complete	North America; USA: CA		2020-03-19
MW065100.1	2697049	SARS-CoV-2/human/USA/WA-QDX-1060/2020	29782	GenBank	complete	North America; USA: WA		2020-03-17
MW065099.1	2697049	SARS-CoV-2/human/USA/WA-QDX-1058/2020	29782	GenBank	complete	North America; USA: WA		2020-03-17
MW065095.1	2697049	SARS-CoV-2/human/USA/NV-QDX-1030/2020	29782	GenBank	complete	North America; USA: NV		2020-03-17
MW065013.1	2697049	SARS-CoV-2/human/USA/CA-QDX-1059/2020	29782	GenBank	complete	North America; USA: CA		2020-03-17
MW065010.1	2697049	SARS-CoV-2/human/USA/CA-QDX-1051/2020	29782	GenBank	complete	North America; USA: CA		2020-03-16
MW065008.1	2697049	SARS-CoV-2/human/USA/CA-QDX-1045/2020	29782	GenBank	complete	North America; USA: CA		2020-03-17
MW065002.1	2697049	SARS-CoV-2/human/USA/CA-QDX-1039/2020	29782	GenBank	complete	North America; USA: CA		2020-03-18
MW064953.1	2697049	SARS-CoV-2/human/USA/NY-QDX-845/2020	29782	GenBank	complete	North America; USA: NY		2020-03-16
MW064888.1	2697049	SARS-CoV-2/human/USA/CA-QDX-946/2020	29782	GenBank	complete	North America; USA: CA		2020-03-24
MW064881.1	2697049	SARS-CoV-2/human/USA/CA-QDX-938/2020	29782	GenBank	complete	North America; USA: CA		2020-03-24
MW064859.1	2697049	SARS-CoV-2/human/USA/WA-QDX-813/2020	29782	GenBank	complete	North America; USA: WA		2020-03-21
MW064847.1	2697049	SARS-CoV-2/human/USA/NV-QDX-757/2020	29782	GenBank	complete	North America; USA: NV		2020-03-20
MW064828.1	2697049	SARS-CoV-2/human/USA/LA-QDX-741/2020	29782	GenBank	complete	North America; USA: LA		2020-03-17
MW064813.1	2697049	SARS-CoV-2/human/USA/CT-QDX-766/2020	29782	GenBank	complete	North America; USA: CT		2020-03-18
MW064802.1	2697049	SARS-CoV-2/human/USA/CA-QDX-811/2020	29782	GenBank	complete	North America; USA: CA		2020-03-23
MW064793.1	2697049	SARS-CoV-2/human/USA/CA-QDX-802/2020	29782	GenBank	complete	North America; USA: CA		2020-03-21
MW064726.1	2697049	SARS-CoV-2/human/USA/CO-QDX-682/2020	29782	GenBank	complete	North America; USA: CO		2020-03-18
MW064725.1	2697049	SARS-CoV-2/human/USA/CO-QDX-673/2020	29782	GenBank	complete	North America; USA: CO		2020-03-17
MW064724.1	2697049	SARS-CoV-2/human/USA/CO-QDX-672/2020	29782	GenBank	complete	North America; USA: CO		2020-03-18
MW064710.1	2697049	SARS-CoV-2/human/USA/CA-QDX-693/2020	29782	GenBank	complete	North America; USA: CA		2020-03-20
MW064704.1	2697049	SARS-CoV-2/human/USA/WA-QDX-573/2020	29782	GenBank	complete	North America; USA: WA		2020-03-18
MW064703.1	2697049	SARS-CoV-2/human/USA/WA-QDX-570/2020	29782	GenBank	complete	North America; USA: WA		2020-03-18
MW064701.1	2697049	SARS-CoV-2/human/USA/WA-QDX-563/2020	29782	GenBank	complete	North America; USA: WA		2020-03-18
MW064699.1	2697049	SARS-CoV-2/human/USA/WA-QDX-528/2020	29782	GenBank	complete	North America; USA: WA		2020-03-18
MW064697.1	2697049	SARS-CoV-2/human/USA/WA-QDX-526/2020	29782	GenBank	complete	North America; USA: WA		2020-03-18
MW064689.1	2697049	SARS-CoV-2/human/USA/NV-QDX-539/2020	29782	GenBank	complete	North America; USA: NV		2020-03-18
MW064688.1	2697049	SARS-CoV-2/human/USA/NV-QDX-538/2020	29782	GenBank	complete	North America; USA: NV		2020-03-18
MW064657.1	2697049	SARS-CoV-2/human/USA/MI-QDX-634/2020	29782	GenBank	complete	North America; USA: MI		2020-03-18
MW064585.1	2697049	SARS-CoV-2/human/USA/GA-QDX-575/2020	29782	GenBank	complete	North America; USA: GA		2020-03-17
MW064575.1	2697049	SARS-CoV-2/human/USA/CA-QDX-554/2020	29782	GenBank	complete	North America; USA: CA		2020-03-19
MW064568.1	2697049	SARS-CoV-2/human/USA/CA-QDX-547/2020	29782	GenBank	complete	North America; USA: CA		2020-03-18
MW064484.1	2697049	SARS-CoV-2/human/USA/IL-QDX-431/2020	29782	GenBank	complete	North America; USA: IL		2020-03-17
MW064460.1	2697049	SARS-CoV-2/human/USA/CA-QDX-437/2020	29782	GenBank	complete	North America; USA: CA		2020-03-21
MW064451.1	2697049	SARS-CoV-2/human/USA/WA-QDX-288/2020	29782	GenBank	complete	North America; USA: WA		2020-03-20
MW064317.1	2697049	SARS-CoV-2/human/USA/AZ-QDX-275/2020	29782	GenBank	complete	North America; USA: AZ		2020-03-19
MW052675.1	2697049	SARS-CoV-2/human/USA/MN-MDH-1700/2020	29822	GenBank	complete	North America; USA: Minnesota		2020-04-09
MW052674.1	2697049	SARS-CoV-2/human/USA/MN-MDH-1699/2020	29819	GenBank	complete	North America; USA: Minnesota		2020-04-09
MW052655.1	2697049	SARS-CoV-2/human/USA/MN-MDH-1680/2020	29845	GenBank	complete	North America; USA: Minnesota		2020-04-06
MW052648.1	2697049	SARS-CoV-2/human/USA/MN-MDH-1673/2020	29822	GenBank	complete	North America; USA: Minnesota		2020-04-06
MW052641.1	2697049	SARS-CoV-2/human/USA/MN-MDH-1666/2020	29824	GenBank	complete	North America; USA: Minnesota		2020-04-04
MW052640.1	2697049	SARS-CoV-2/human/USA/MN-MDH-1665/2020	29819	GenBank	complete	North America; USA: Minnesota		2020-04-03
MW052639.1	2697049	SARS-CoV-2/human/USA/MN-MDH-1664/2020	29823	GenBank	complete	North America; USA: Minnesota		2020-04-02
MW052632.1	2697049	SARS-CoV-2/human/USA/MN-MDH-1657/2020	29822	GenBank	complete	North America; USA: Minnesota		2020-04-01
MW047315.1	2697049	SARS-CoV-2/human/USA/WRCEVA_000513/2020	29903	GenBank	complete	North America; USA: Texas, Galveston		2020-03-27
MW036086.1	2697049	SARS-CoV-2/human/USA/CA-CZB-2472/2020	29854	GenBank	complete	North America; USA: CA, San Francisco County		2020-03-30
MW036003.1	2697049	SARS-CoV-2/human/USA/CA-CZB-2445/2020	29849	GenBank	complete	North America; USA: CA, Humboldt County		2020-05-27
MW030206.1	2697049	SARS-CoV-2/human/PER/covper066/2020	29519	GenBank	complete	South America; Peru		2020-03-16
MT997746.1	2697049	SARS-CoV-2/human/USA/MN-MDH-1628/2020	29840	GenBank	complete	North America; USA: Minnesota		2020-03-29
MT997743.1	2697049	SARS-CoV-2/human/USA/MN-MDH-1625/2020	29827	GenBank	complete	North America; USA: Minnesota		2020-04-02
MT994884.1	2697049	SARS-CoV-2/human/USA/UF-25/2020	29862	GenBank	complete	North America; USA		2020-03-13
MT982406.1	2697049	SARS-CoV-2/human/USA/WA-RML-4/2020	29882	GenBank	complete	North America; USA: Washington, King county		2020-06-15
MT982405.1	2697049	SARS-CoV-2/human/USA/WA-RML-3/2020	29882	GenBank	complete	North America; USA: Washington, King county		2020-05-26
MT982404.1	2697049	SARS-CoV-2/human/USA/WA-RML-6/2020	29867	GenBank	complete	North America; USA: Washington, King county		2020-05-11
MT982403.1	2697049	SARS-CoV-2/human/USA/WA-RML-1/2020	29882	GenBank	complete	North America; USA: Washington, King county		2020-04-20
MT982402.1	2697049	SARS-CoV-2/human/USA/WA-RML-2/2020	29867	GenBank	complete	North America; USA: Washington, King county		2020-05-11
MT982401.1	2697049	SARS-CoV-2/human/USA/WA-RML-5/2020	29858	GenBank	complete	North America; USA: Washington, King county		2020-04-20
MT973381.1	2697049	SARS-CoV-2/human/AUS/TAS46/2020	29813	GenBank	complete	Oceania; Australia: Tasmania		2020-03-27
MT973327.1	2697049	SARS-CoV-2/human/AUS/TAS261/2020	29813	GenBank	complete	Oceania; Australia: Tasmania		2020-04-08
MT973301.1	2697049	SARS-CoV-2/human/AUS/TAS228/2020	29839	GenBank	complete	Oceania; Australia: Tasmania		2020-04-01
MT973297.1	2697049	SARS-CoV-2/human/AUS/TAS224/2020	29813	GenBank	complete	Oceania; Australia: Tasmania		2020-03-27
MT973295.1	2697049	SARS-CoV-2/human/AUS/TAS221/2020	29787	GenBank	complete	Oceania; Australia: Tasmania		2020-03-26
MT967983.1	2697049	SARS-CoV-2/human/USA/MN-CDC-3714877-001/2020	29882	GenBank	complete	North America; USA		2020-04-20
MT967944.1	2697049	SARS-CoV-2/human/USA/MN-CDC-3709628-001/2020	29882	GenBank	complete	North America; USA		2020-05-01
MT967940.1	2697049	SARS-CoV-2/human/USA/MN-CDC-3709613-001/2020	29882	GenBank	complete	North America; USA		2020-04-30
MT967909.1	2697049	SARS-CoV-2/human/USA/MN-CDC-3714878-001/2020	29882	GenBank	complete	North America; USA		2020-05-11
MT956783.1	2697049	SARS-CoV-2/human/USA/FL-BPHL-1173/2020	29844	GenBank	complete	North America; USA: FL		2020-08-18
MT956703.1	2697049	SARS-CoV-2/human/USA/FL-BPHL-1086/2020	29835	GenBank	complete	North America; USA: FL		2020-05-23
MT951966.1	2697049	SARS-CoV-2/human/USA/VA-DCLS-0602/2020	29848	GenBank	complete	North America; USA: Virginia		2023-03-20
MT920034.1	2697049	SARS-CoV-2/human/USA/MN-MDH-1501/2020	29838	GenBank	complete	North America; USA: Minnesota		2020-03-19
MT920024.1	2697049	SARS-CoV-2/human/USA/MN-MDH-1491/2020	29862	GenBank	complete	North America; USA: Minnesota		2020-03-22
MT920020.1	2697049	SARS-CoV-2/human/USA/MN-MDH-1487/2020	29862	GenBank	complete	North America; USA: Minnesota		2020-03-16
MT920018.1	2697049	SARS-CoV-2/human/USA/MN-MDH-1485/2020	29822	GenBank	complete	North America; USA: Minnesota		2020-03-18
MT920005.1	2697049	SARS-CoV-2/human/USA/MN-MDH-1472/2020	29838	GenBank	complete	North America; USA: Minnesota		2020-03-27
MT919994.1	2697049	SARS-CoV-2/humans/USA/MN-MDH-1461/2020	29830	GenBank	complete	North America; USA: Minnesota		2020-05-06
MT913063.1	2697049	SARS-CoV-2/human/USA/VA-DCLS-0543/2020	29870	GenBank	complete	North America; USA: Virginia		2023-03-20
MT913061.1	2697049	SARS-CoV-2/human/USA/VA-DCLS-0541/2020	29838	GenBank	complete	North America; USA: Virginia		2023-03-20
MT913058.1	2697049	SARS-CoV-2/human/USA/VA-DCLS-0538/2020	29839	GenBank	complete	North America; USA: Virginia		2023-03-20
MT913057.1	2697049	SARS-CoV-2/human/USA/VA-DCLS-0537/2020	29832	GenBank	complete	North America; USA: Virginia		2023-03-20
MT911799.1	2697049	SARS-CoV-2/human/USA/VA-DCLS-0671/2020	29866	GenBank	complete	North America; USA: Virginia		2023-04-20
MT911563.1	2697049	SARS-CoV-2/human/USA/MN64-MDH64/2020	29782	GenBank	complete	North America; USA: Minnesota		2020-03-13
MT911562.1	2697049	SARS-CoV-2/human/USA/MN63-MDH63/2020	29782	GenBank	complete	North America; USA: Minnesota		2020-03-14
MT911559.1	2697049	SARS-CoV-2/human/USA/MN59-MDH59/2020	29782	GenBank	complete	North America; USA: Minnesota		2020-03-14
MT911556.1	2697049	SARS-CoV-2/human/USA/MN56-MDH56/2020	29782	GenBank	complete	North America; USA: Minnesota		2020-03-13
MT911548.1	2697049	SARS-CoV-2/human/USA/MN44-MDH44/2020	29782	GenBank	complete	North America; USA: Minnesota		2020-03-12
MT911545.1	2697049	SARS-CoV-2/human/USA/MN41-MDH41/2020	29782	GenBank	complete	North America; USA: Minnesota		2020-03-12
MT897459.1	2697049	SARS-CoV-2/human/USA/MN-MDH-1364/2020	29829	GenBank	complete	North America; USA: Minnesota		2020-04-23
MT893018.1	2697049	SARS-CoV-2/human/USA/MN-MDH-1452/2020	29859	GenBank	complete	North America; USA: Minnesota		2020-03-26
MT893012.1	2697049	SARS-CoV-2/human/USA/MN-MDH-1446/2020	29833	GenBank	complete	North America; USA: Minnesota		2020-03-27
MT893010.1	2697049	SARS-CoV-2/human/USA/MN-MDH-1444/2020	29829	GenBank	complete	North America; USA: Minnesota		2020-03-26
MT893004.1	2697049	SARS-CoV-2/human/USA/MN-MDH-1438/2020	29863	GenBank	complete	North America; USA: Minnesota		2020-03-31
MT892997.1	2697049	SARS-CoV-2/human/USA/MN-MDH-1431/2020	29855	GenBank	complete	North America; USA: Minnesota		2020-03-24
MT892995.1	2697049	SARS-CoV-2/human/USA/MN-MDH-1429/2020	29823	GenBank	complete	North America; USA: Minnesota		2020-03-26
MT892993.1	2697049	SARS-CoV-2/human/USA/MN-MDH-1427/2020	29865	GenBank	complete	North America; USA: Minnesota		2020-03-25
MT892985.1	2697049	SARS-CoV-2/human/USA/MN-MDH-1419/2020	29844	GenBank	complete	North America; USA: Minnesota		2020-03-18
MT892965.1	2697049	SARS-CoV-2/human/USA/MN-MDH-1399/2020	29859	GenBank	complete	North America; USA: Minnesota		2020-05-06
MT892964.1	2697049	SARS-CoV-2/human/USA/MN-MDH-1398/2020	29836	GenBank	complete	North America; USA: Minnesota		2020-04-30
MT892963.1	2697049	SARS-CoV-2/human/USA/MN-MDH-1397/2020	29828	GenBank	complete	North America; USA: Minnesota		2020-04-29
MT890279.1	2697049	SARS-CoV-2/human/USA/FL-BPHL-0796/2020	29802	GenBank	complete	North America; USA: FL		2020-03-21
MT886381.1	2697049	SARS-CoV-2/human/USA/ME-HETL-J0096/2020	29742	GenBank	complete	North America; USA: Maine		2020-03-19
MT886371.1	2697049	SARS-CoV-2/human/USA/ME-HETL-J0086/2020	29741	GenBank	complete	North America; USA: Maine		2020-03-20
MT886367.1	2697049	SARS-CoV-2/human/USA/ME-HETL-J0082/2020	29739	GenBank	complete	North America; USA: Maine		2020-03-20
MT886363.1	2697049	SARS-CoV-2/human/USA/ME-HETL-J0078/2020	29743	GenBank	complete	North America; USA: Maine		2020-03-19
MT886357.1	2697049	SARS-CoV-2/human/USA/ME-HETL-J0072/2020	29743	GenBank	complete	North America; USA: Maine		2020-03-20
MT886341.1	2697049	SARS-CoV-2/human/USA/ME-HETL-J0056/2020	29743	GenBank	complete	North America; USA: Maine		2020-03-16
MT886338.1	2697049	SARS-CoV-2/human/USA/ME-HETL-J0053/2020	29743	GenBank	complete	North America; USA: Maine		2020-03-13
MT886337.1	2697049	SARS-CoV-2/human/USA/ME-HETL-J0052/2020	29742	GenBank	complete	North America; USA: Maine		2020-03-16
MT886303.1	2697049	SARS-CoV-2/human/USA/ME-HETL-J0016/2020	29742	GenBank	complete	North America; USA: Maine		2020-03-14
MT873332.1	2697049	SARS-CoV-2/human/USA/MA-DPH-00011/2020	29899	GenBank	complete	North America; USA: Massachusetts		2020-03-10
MT846462.1	2697049	SARS-CoV-2/human/USA/FL-BPHL-0700/2020	29859	GenBank	complete	North America; USA: FL		2020-03-29
MT846445.1	2697049	SARS-CoV-2/human/USA/FL-BPHL-0683/2020	29853	GenBank	complete	North America; USA: FL		2020-03-20
MT846422.1	2697049	SARS-CoV-2/human/USA/FL-BPHL-0660/2020	29849	GenBank	complete	North America; USA: FL		2020-03-13
MT846420.1	2697049	SARS-CoV-2/human/USA/FL-BPHL-0658/2020	29853	GenBank	complete	North America; USA: FL		2020-03-13
MT834651.1	2697049	SARS-CoV-2/human/USA/FL-BPHL-0603/2020	29853	GenBank	complete	North America; USA: FL		2020-03-18
MT834647.1	2697049	SARS-CoV-2/human/USA/FL-BPHL-0599/2020	29851	GenBank	complete	North America; USA: FL		2020-03-21
MT834617.1	2697049	SARS-CoV-2/human/USA/FL-BPHL-0571/2020	29851	GenBank	complete	North America; USA: FL		2020-03-14
MT834614.1	2697049	SARS-CoV-2/human/USA/FL-BPHL-0568/2020	29837	GenBank	complete	North America; USA: FL		2020-03-13
MT834611.1	2697049	SARS-CoV-2/human/USA/FL-BPHL-0565/2020	29816	GenBank	complete	North America; USA: FL		2020-03-13
MT834347.1	2697049	SARS-CoV-2/human/USA/WA-S1500/2020	29868	GenBank	complete	North America; USA: Washington,Yakima County		2020-05-21
MT834337.1	2697049	SARS-CoV-2/human/USA/WA-S1745/2020	29856	GenBank	complete	North America; USA: Washington,Yakima County		2020-06-02
MT834330.1	2697049	SARS-CoV-2/human/USA/WA-S1509/2020	29877	GenBank	complete	North America; USA: Washington,Yakima County		2020-05-22
MT834325.1	2697049	SARS-CoV-2/human/USA/WA-S1740/2020	29863	GenBank	complete	North America; USA: Washington,Yakima County		2020-06-02
MT834319.1	2697049	SARS-CoV-2/human/USA/WA-S1741/2020	29864	GenBank	complete	North America; USA: Washington,Yakima County		2020-06-02
MT834318.1	2697049	SARS-CoV-2/human/USA/WA-S1542/2020	29857	GenBank	complete	North America; USA: Washington,Yakima County		2020-05-26
MT834316.1	2697049	SARS-CoV-2/human/USA/WA-S1704/2020	29857	GenBank	complete	North America; USA: Washington,Yakima County		2020-06-01
MT834309.1	2697049	SARS-CoV-2/human/USA/WA-S1743/2020	29859	GenBank	complete	North America; USA: Washington,Yakima County		2020-06-02
MT834308.1	2697049	SARS-CoV-2/human/USA/WA-S1739/2020	29857	GenBank	complete	North America; USA: Washington,Yakima County		2020-06-02
MT834306.1	2697049	SARS-CoV-2/human/USA/WA-S1508/2020	29858	GenBank	complete	North America; USA: Washington,Yakima County		2020-05-22
MT834304.1	2697049	SARS-CoV-2/human/USA/WA-S1780/2020	29857	GenBank	complete	North America; USA: Washington,Yakima County		2020-06-02
MT834301.1	2697049	SARS-CoV-2/human/USA/WA-S1566/2020	29868	GenBank	complete	North America; USA: Washington,Yakima County		2020-05-27
MT834295.1	2697049	SARS-CoV-2/human/USA/WA-S1706/2020	29860	GenBank	complete	North America; USA: Washington,Yakima County		2020-06-01
MT834290.1	2697049	SARS-CoV-2/human/USA/WA-S1869/2020	29859	GenBank	complete	North America; USA: Washington,Yakima County		2020-05-27
MT834276.1	2697049	SARS-CoV-2/human/USA/WA-S1617/2020	29875	GenBank	complete	North America; USA: Washington,Yakima County		2020-05-27
MT834266.1	2697049	SARS-CoV-2/human/USA/WA-S1870/2020	29868	GenBank	complete	North America; USA: Washington,Yakima County		2020-05-27
MT834260.1	2697049	SARS-CoV-2/human/USA/WA-S1707/2020	29871	GenBank	complete	North America; USA: Washington,Yakima County		2020-06-01
MT834259.1	2697049	SARS-CoV-2/human/USA/WA-S1616/2020	29867	GenBank	complete	North America; USA: Washington,Yakima County		2020-05-27
MT834258.1	2697049	SARS-CoV-2/human/USA/WA-S1738/2020	29876	GenBank	complete	North America; USA: Washington,Yakima County		2020-06-02
MT834242.1	2697049	SARS-CoV-2/human/USA/WA-S1903/2020	29860	GenBank	complete	North America; USA: Washington,Yakima County		2020-05-29
MT834236.1	2697049	SARS-CoV-2/human/USA/WA-S1904/2020	29861	GenBank	complete	North America; USA: Washington,Yakima County		2020-05-29
MT834233.1	2697049	SARS-CoV-2/human/USA/WA-S1850/2020	29868	GenBank	complete	North America; USA: Washington,Yakima County		2020-05-27
MT834220.1	2697049	SARS-CoV-2/human/USA/WA-S1872/2020	29857	GenBank	complete	North America; USA: Washington,Yakima County		2020-05-27
MT834213.1	2697049	SARS-CoV-2/human/USA/WA-S1506/2020	29857	GenBank	complete	North America; USA: Washington,Yakima County		2020-05-22
MT834210.1	2697049	SARS-CoV-2/human/USA/WA-S1538/2020	29883	GenBank	complete	North America; USA: Washington,Yakima County		2020-05-26
MT834111.1	2697049	SARS-CoV-2/human/USA/WA-S1868/2020	29860	GenBank	complete	North America; USA: Washington,Yakima County		2020-05-27
MT834099.1	2697049	SARS-CoV-2/human/USA/WA-S1673/2020	29882	GenBank	complete	North America; USA: Washington,Yakima County		2020-05-29
MT831899.1	2697049	SARS-CoV-2/human/USA/WA-S2461/2020	29868	GenBank	complete	North America; USA: Washington,Yakima County		2020-06-14
MT831896.1	2697049	SARS-CoV-2/human/USA/WA-S2451/2020	29859	GenBank	complete	North America; USA: Washington,Yakima County		2020-06-16
MT831895.1	2697049	SARS-CoV-2/human/USA/WA-S2437/2020	29879	GenBank	complete	North America; USA: Washington,Yakima County		2020-06-16
MT831892.1	2697049	SARS-CoV-2/human/USA/WA-S2405/2020	29869	GenBank	complete	North America; USA: Washington,Yakima County		2020-06-15
MT831891.1	2697049	SARS-CoV-2/human/USA/WA-S2443/2020	29868	GenBank	complete	North America; USA: Washington,Yakima County		2020-06-16
MT831890.1	2697049	SARS-CoV-2/human/USA/WA-S2455/2020	29877	GenBank	complete	North America; USA: Washington,Yakima County		2020-06-16
MT831889.1	2697049	SARS-CoV-2/human/USA/WA-S2454/2020	29869	GenBank	complete	North America; USA: Washington,Yakima County		2020-06-16
MT831887.1	2697049	SARS-CoV-2/human/USA/WA-S2446/2020	29868	GenBank	complete	North America; USA: Washington,Yakima County		2020-06-16
MT831883.1	2697049	SARS-CoV-2/human/USA/WA-S2387/2020	29869	GenBank	complete	North America; USA: Washington,Yakima County		2020-06-13
MT831869.1	2697049	SARS-CoV-2/human/USA/WA-S2393/2020	29873	GenBank	complete	North America; USA: Washington,Yakima County		2020-06-13
MT831863.1	2697049	SARS-CoV-2/human/USA/WA-S2439/2020	29859	GenBank	complete	North America; USA: Washington,Yakima County		2020-06-16
MT831833.1	2697049	SARS-CoV-2/human/USA/WA-S2400/2020	29873	GenBank	complete	North America; USA: Washington,Yakima County		2020-06-14
MT831748.1	2697049	SARS-CoV-2/human/USA/WA-S2409/2020	29879	GenBank	complete	North America; USA: Washington,Yakima County		2020-06-16
MT831486.1	2697049	SARS-CoV-2/human/USA/WA-S2038/2020	29869	GenBank	complete	North America; USA: Washington,Yakima County		2020-06-05
MT831485.1	2697049	SARS-CoV-2/human/USA/WA-S2032/2020	29869	GenBank	complete	North America; USA: Washington,Yakima County		2020-06-06
MT831484.1	2697049	SARS-CoV-2/human/USA/WA-S2073/2020	29868	GenBank	complete	North America; USA: Washington,Yakima County		2020-06-05
MT831482.1	2697049	SARS-CoV-2/human/USA/WA-S2067/2020	29880	GenBank	complete	North America; USA: Washington,Yakima County		2020-06-06
MT831480.1	2697049	SARS-CoV-2/human/USA/WA-S2046/2020	29880	GenBank	complete	North America; USA: Washington,Yakima County		2020-06-05
MT831478.1	2697049	SARS-CoV-2/human/USA/WA-S2062/2020	29868	GenBank	complete	North America; USA: Washington,Yakima County		2020-06-05
MT831474.1	2697049	SARS-CoV-2/human/USA/WA-S2075/2020	29868	GenBank	complete	North America; USA: Washington,Yakima County		2020-06-05
MT831473.1	2697049	SARS-CoV-2/human/USA/WA-S2044/2020	29873	GenBank	complete	North America; USA: Washington,Yakima County		2020-06-05
MT831472.1	2697049	SARS-CoV-2/human/USA/WA-S1996/2020	29879	GenBank	complete	North America; USA: Washington,Yakima County		2020-06-04
MT831471.1	2697049	SARS-CoV-2/human/USA/WA-S2068/2020	29867	GenBank	complete	North America; USA: Washington		2020-06-06
MT831470.1	2697049	SARS-CoV-2/human/USA/WA-S2066/2020	29868	GenBank	complete	North America; USA: Washington,Yakima County		2020-06-07
MT831469.1	2697049	SARS-CoV-2/human/USA/WA-S1958/2020	29868	GenBank	complete	North America; USA: Washington,Yakima County		2020-06-03
MT831467.1	2697049	SARS-CoV-2/human/USA/WA-S2002/2020	29869	GenBank	complete	North America; USA: Washington,Yakima County		2020-06-03
MT831465.1	2697049	SARS-CoV-2/human/USA/WA-S2054/2020	29869	GenBank	complete	North America; USA: Washington,Yakima County		2020-06-06
MT831450.1	2697049	SARS-CoV-2/human/USA/WA-S2058/2020	29868	GenBank	complete	North America; USA: Washington,Yakima County		2020-06-05
MT831446.1	2697049	SARS-CoV-2/human/USA/WA-S2110/2020	29863	GenBank	complete	North America; USA: Washington,Yakima County		2020-06-08
MT831444.1	2697049	SARS-CoV-2/human/USA/WA-S2014/2020	29869	GenBank	complete	North America; USA: Washington,Yakima County		2020-06-04
MT831429.1	2697049	SARS-CoV-2/human/USA/WA-S1951/2020	29869	GenBank	complete	North America; USA: Washington,Yakima County		2020-06-02
MT831415.1	2697049	SARS-CoV-2/human/USA/WA-S2116/2020	29855	GenBank	complete	North America; USA: Washington,Yakima County		2020-06-08
MT831403.1	2697049	SARS-CoV-2/human/USA/WA-S2128/2020	29853	GenBank	complete	North America; USA: Washington,Yakima County		2020-06-07
MT831402.1	2697049	SARS-CoV-2/human/USA/WA-S2045/2020	29868	GenBank	complete	North America; USA: Washington,Yakima County		2020-06-05
MT831378.1	2697049	SARS-CoV-2/human/USA/WA-S2009/2020	29879	GenBank	complete	North America; USA: Washington,Yakima County		2020-06-04
MT831371.1	2697049	SARS-CoV-2/human/USA/WA-S2121/2020	29867	GenBank	complete	North America; USA: Washington,Yakima County		2020-06-08
MT831341.1	2697049	SARS-CoV-2/human/USA/WA-S2109/2020	29857	GenBank	complete	North America; USA: Washington,Yakima County		2020-06-08
MT831333.1	2697049	SARS-CoV-2/human/USA/WA-S2120/2020	29868	GenBank	complete	North America; USA: Washington,Yakima County		2020-06-08
MT831282.1	2697049	SARS-CoV-2/human/USA/WA-S2231/2020	29839	GenBank	complete	North America; USA: Washington,Spokane County		2020-06-09
MT827841.1	2697049	SARS-CoV-2/human/USA/WA-UW-896/2020	29763	GenBank	complete	North America; USA		2020-03-14
MT827840.1	2697049	SARS-CoV-2/human/USA/WA-UW-864/2020	29899	GenBank	complete	North America; USA		2020-03-13
MT827839.1	2697049	SARS-CoV-2/human/USA/UNKNOWN-UW-629/2020	29847	GenBank	complete	North America; USA		2020-03-12
MT827825.1	2697049	SARS-CoV-2/human/USA/UNKNOWN-UW-666/2020	29876	GenBank	complete	North America; USA		2020-03-12
MT827824.1	2697049	SARS-CoV-2/human/USA/WA-UW-865/2020	29897	GenBank	complete	North America; USA		2020-03-14
MT827823.1	2697049	SARS-CoV-2/human/USA/WA-UW-571/2020	29829	GenBank	complete	North America; USA		2020-03-12
MT827822.1	2697049	SARS-CoV-2/human/USA/UNKNOWN-UW-672/2020	29866	GenBank	complete	North America; USA		2020-03-12
MT827821.1	2697049	SARS-CoV-2/human/USA/WA-UW-687/2020	29755	GenBank	complete	North America; USA		2020-03-13
MT827820.1	2697049	SARS-CoV-2/human/USA/UNKNOWN-UW-686/2020	29866	GenBank	complete	North America; USA		2020-03-12
MT827819.1	2697049	SARS-CoV-2/human/USA/WA-UW-1128/2020	29861	GenBank	complete	North America; USA		2020-03-16
MT827818.1	2697049	SARS-CoV-2/human/USA/WA-UW-753/2020	29604	GenBank	complete	North America; USA		2020-03-12
MT827817.1	2697049	SARS-CoV-2/human/USA/WA-UW-683/2020	29643	GenBank	complete	North America; USA		2020-03-13
MT827816.1	2697049	SARS-CoV-2/human/USA/UNKNOWN-UW-667/2020	29738	GenBank	complete	North America; USA		2020-03-12
MT827815.1	2697049	SARS-CoV-2/human/USA/WA-UW-661/2020	29883	GenBank	complete	North America; USA		2020-03-12
MT827813.1	2697049	SARS-CoV-2/human/USA/WA-UW-671/2020	29872	GenBank	complete	North America; USA		2020-03-12
MT827812.1	2697049	SARS-CoV-2/human/USA/WA-UW-114/2020	29854	GenBank	complete	North America; USA		2020-03-06
MT827811.1	2697049	SARS-CoV-2/human/USA/WA-UW-669/2020	29856	GenBank	complete	North America; USA		2020-03-12
MT827810.1	2697049	SARS-CoV-2/human/USA/WA-UW-696/2020	29873	GenBank	complete	North America; USA		2020-03-13
MT827809.1	2697049	SARS-CoV-2/human/USA/WA-UW-1274/2020	29890	GenBank	complete	North America; USA		2020-03-17
MT827203.1	2697049	SARS-CoV-2/human/USA/WA-S1488/2020	29859	GenBank	complete	North America; USA: Washington,King County		2020-03-08
MT821783.1	2697049	SARS-CoV-2/human/USA/WA-S1482/2020	29859	GenBank	complete	North America; USA: Washington,King County		2020-03-23
MT821780.1	2697049	SARS-CoV-2/human/USA/WA-S1479/2020	29762	GenBank	complete	North America; USA: Washington,King County		2020-05-01
MT821773.1	2697049	SARS-CoV-2/human/USA/WA-S1489/2020	29857	GenBank	complete	North America; USA: Washington,King County		2020-05-04
MT821772.1	2697049	SARS-CoV-2/human/USA/WA-S1251/2020	29875	GenBank	complete	North America; USA: Washington,Yakima County		2020-05-10
MT821753.1	2697049	SARS-CoV-2/human/USA/WA-S1393/2020	29859	GenBank	complete	North America; USA: Washington,Snohomish County		2020-05-19
MT821732.1	2697049	SARS-CoV-2/human/USA/WA-S1379/2020	29868	GenBank	complete	North America; USA: Washington,Snohomish County		2020-05-19
MT821727.1	2697049	SARS-CoV-2/human/USA/WA-S1277/2020	29852	GenBank	complete	North America; USA: Washington,Yakima County		2020-05-11
MT821720.1	2697049	SARS-CoV-2/human/USA/WA-S1224/2020	29867	GenBank	complete	North America; USA: Washington,Yakima County		2020-05-09
MT821715.1	2697049	SARS-CoV-2/human/USA/WA-S1378/2020	29868	GenBank	complete	North America; USA: Washington,Snohomish County		2020-05-19
MT821711.1	2697049	SARS-CoV-2/human/USA/WA-S1322/2020	29871	GenBank	complete	North America; USA: Washington,Yakima County		2020-05-15
MT821705.1	2697049	SARS-CoV-2/human/USA/WA-S1271/2020	29868	GenBank	complete	North America; USA: Washington,Yakima County		2020-05-11
MT821703.1	2697049	SARS-CoV-2/human/USA/WA-S1244/2020	29859	GenBank	complete	North America; USA: Washington,Yakima County		2020-05-11
MT821701.1	2697049	SARS-CoV-2/human/USA/WA-S1371/2020	29839	GenBank	complete	North America; USA: Washington,Yakima County		2020-05-05
MT821694.1	2697049	SARS-CoV-2/human/USA/WA-S1367/2020	29857	GenBank	complete	North America; USA: Washington,Yakima County		2020-05-18
MT821691.1	2697049	SARS-CoV-2/human/USA/WA-S1394/2020	29857	GenBank	complete	North America; USA: Washington,Snohomish County		2020-05-19
MT821690.1	2697049	SARS-CoV-2/human/USA/WA-S1370/2020	29869	GenBank	complete	North America; USA: Washington,Yakima County		2020-05-18
MT821686.1	2697049	SARS-CoV-2/human/USA/WA-S1401/2020	29843	GenBank	complete	North America; USA: Washington,Yakima County		2020-05-19
MT821683.1	2697049	SARS-CoV-2/human/USA/WA-S1238/2020	29868	GenBank	complete	North America; USA: Washington,Yakima County		2020-05-11
MT821677.1	2697049	SARS-CoV-2/human/USA/WA-S1362/2020	29872	GenBank	complete	North America; USA: Washington,Yakima County		2020-05-18
MT821671.1	2697049	SARS-CoV-2/human/USA/WA-S1306/2020	29857	GenBank	complete	North America; USA: Washington,Yakima County		2020-05-12
MT821670.1	2697049	SARS-CoV-2/human/USA/WA-S1363/2020	29873	GenBank	complete	North America; USA: Washington,Yakima County		2020-05-17
MT821668.1	2697049	SARS-CoV-2/human/USA/WA-S1364/2020	29859	GenBank	complete	North America; USA: Washington,Yakima County		2020-05-18
MT821663.1	2697049	SARS-CoV-2/human/USA/WA-S1368/2020	29869	GenBank	complete	North America; USA: Washington,Yakima County		2020-05-16
MT821660.1	2697049	SARS-CoV-2/human/USA/WA-S1372/2020	29872	GenBank	complete	North America; USA: Washington,Yakima County		2020-05-18
MT821640.1	2697049	SARS-CoV-2/human/USA/WA-S1366/2020	29859	GenBank	complete	North America; USA: Washington,Yakima County		2020-05-18
MT821639.1	2697049	SARS-CoV-2/human/USA/WA-S1385/2020	29868	GenBank	complete	North America; USA: Washington,Snohomish County		2020-05-19
MT821638.1	2697049	SARS-CoV-2/human/USA/WA-S1334/2020	29867	GenBank	complete	North America; USA: Washington,Yakima County		2020-05-13
MT821627.1	2697049	SARS-CoV-2/human/USA/WA-S1216/2020	29844	GenBank	complete	North America; USA: Washington,Walla Walla County		2020-05-07
MT821605.1	2697049	SARS-CoV-2/human/USA/WA-S1298/2020	29868	GenBank	complete	North America; USA: Washington,Yakima County		2020-05-15
MT821537.1	2697049	SARS-CoV-2/human/USA/WA-S1336/2020	29870	GenBank	complete	North America; USA: Washington,Yakima County		2020-05-13
MT811360.1	2697049	SARS-CoV-2/human/USA/SEARCH-0772-SAN/2020	29409	GenBank	complete	North America; USA: San Diego, California		2020-04-10
MT811271.1	2697049	SARS-CoV-2/human/USA/SEARCH-0614-SAN/2020	29409	GenBank	complete	North America; USA: San Diego, California		2020-04-04
MT811205.1	2697049	SARS-CoV-2/human/USA/SEARCH-0503-SAN/2020	29409	GenBank	complete	North America; USA: San Diego, California		2020-04-02
MT811187.1	2697049	SARS-CoV-2/human/USA/SEARCH-0479-SAN/2020	29409	GenBank	complete	North America; USA: San Diego, California		2020-04-10
MT811164.1	2697049	SARS-CoV-2/human/USA/SEARCH-0097-SAN/2020	29409	GenBank	complete	North America; USA: San Diego, California		2020-03-13
MT811011.1	2697049	SARS-CoV-2/human/USA/SEARCH-0404-SAN/2020	29409	GenBank	complete	North America; USA: San Diego, California		2020-04-07
MT810941.1	2697049	SARS-CoV-2/human/USA/SEARCH-0224-SAN/2020	29409	GenBank	complete	North America; USA: San Diego, California		2020-04-02
MT810580.1	2697049	SARS-CoV-2/human/USA/SEARCH-0460-SAN/2020	29409	GenBank	complete	North America; USA: San Diego, California		2020-03-08
MT810577.1	2697049	SARS-CoV-2/human/USA/SEARCH-0455-SAN/2020	29409	GenBank	complete	North America; USA: San Diego, California		2020-03-16
MT810573.1	2697049	SARS-CoV-2/human/USA/SEARCH-0449-SAN/2020	29409	GenBank	complete	North America; USA: San Diego, California		2020-03-10
MT810571.1	2697049	SARS-CoV-2/human/USA/SEARCH-0445-SAN/2020	29409	GenBank	complete	North America; USA: San Diego, California		2020-03-21
MT810565.1	2697049	SARS-CoV-2/human/USA/SEARCH-0436-SAN/2020	29409	GenBank	complete	North America; USA: San Diego, California		2020-03-12
MT810560.1	2697049	SARS-CoV-2/human/USA/SEARCH-0428-SAN/2020	29409	GenBank	complete	North America; USA: San Diego, California		2020-03-10
MT810556.1	2697049	SARS-CoV-2/human/USA/SEARCH-0421-SAN/2020	29409	GenBank	complete	North America; USA: San Diego, California		2020-03-10
MT810553.1	2697049	SARS-CoV-2/human/USA/SEARCH-0416-SAN/2020	29409	GenBank	complete	North America; USA: San Diego, California		2020-03-10
MT810552.1	2697049	SARS-CoV-2/human/USA/SEARCH-0415-SAN/2020	29409	GenBank	complete	North America; USA: San Diego, California		2020-03-08
MT810508.1	2697049	SARS-CoV-2/human/USA/SEARCH-1499-SAN/2020	29409	GenBank	complete	North America; USA: San Diego, California		2020-03-14
MT791883.1	2697049	SARS-CoV-2/human/USA/FL-BPHL-0441/2020	29799	GenBank	complete	North America; USA: FL		2020-03-21
MT772548.1	2697049	SARS-CoV-2/human/USA/WI-UW-399/2020	29782	GenBank	complete	North America; USA: Wisconsin, Ozaukee county		2020-03-16
MT772091.1	2697049	SARS-CoV-2/human/USA/WI-UW-09/2020	29843	GenBank	complete	North America; USA: Wisconsin, Dane county		2020-03-21
MT750493.1	2697049	SARS-CoV-2/human/USA/CA-CZB-2095/2020	29832	GenBank	complete	North America; USA: CA		2020-04-26
MT750492.1	2697049	SARS-CoV-2/human/USA/CA-CZB-2093/2020	29899	GenBank	complete	North America; USA: CA		2020-04-26
MT750460.1	2697049	SARS-CoV-2/human/USA/CA-CZB-2047/2020	29901	GenBank	complete	North America; USA: CA		2020-04-12
MT750459.1	2697049	SARS-CoV-2/human/USA/CA-CZB-2045/2020	29806	GenBank	complete	North America; USA: CA		2020-04-11
MT739450.1	2697049	SARS-CoV-2/human/USA/VA-DCLS-0543/2020	29870	GenBank	complete	North America; USA: Virginia		2023-03-20
MT739448.1	2697049	SARS-CoV-2/human/USA/VA-DCLS-0541/2020	29838	GenBank	complete	North America; USA: Virginia		2023-03-20
MT739445.1	2697049	SARS-CoV-2/human/USA/VA-DCLS-0538/2020	29839	GenBank	complete	North America; USA: Virginia		2023-03-20
MT739444.2	2697049	SARS-CoV-2/human/USA/VA-DCLS-0537/2020	29833	GenBank	complete	North America; USA: Virginia		2023-03-20
MT706295.1	2697049	SARS-CoV-2/human/USA/WI-UW-167/2020	29782	GenBank	complete	North America; USA: Wisconsin, Waukesha county		2020-03-18
MT706197.1	2697049	SARS-CoV-2/human/USA/WI-UW-76/2020	29782	GenBank	complete	North America; USA: Wisconsin, Dane County		2020-03-22
MT706180.1	2697049	SARS-CoV-2/human/USA/WI-UW-59/2020	29782	GenBank	complete	North America; USA: Wisconsin, Dane County		2020-03-24
MT706160.1	2697049	SARS-CoV-2/human/USA/WI-UW-39/2020	29782	GenBank	complete	North America; USA: Wisconsin, Dane County		2020-03-22
MT706144.1	2697049	SARS-CoV-2/human/USA/WI-UW-23/2020	29782	GenBank	complete	North America; USA: Wisconsin		2020-03-17
MT706137.1	2697049	SARS-CoV-2/human/USA/WI-UW-15/2020	29782	GenBank	complete	North America; USA: Wisconsin		2020-03-16
MT703963.1	2697049	SARS-CoV-2/human/USA/FL-BPHL-0145/2020	29806	GenBank	complete	North America; USA: FL		2020-03-12
MT683408.1	2697049	SARS-CoV-2/human/USA/WA-UW-6596/2020	29859	GenBank	complete	North America; USA		2020-04-06
MT683406.1	2697049	SARS-CoV-2/human/USA/WA-UW-5860/2020	29897	GenBank	complete	North America; USA		2020-03-31
MT683399.1	2697049	SARS-CoV-2/human/USA/WA-UW-4690/2020	29815	GenBank	complete	North America; USA		2020-04-06
MT683395.1	2697049	SARS-CoV-2/human/USA/UNKNOWN-UW-5622/2020	29770	GenBank	complete	North America; USA		2020-04-08
MT671820.1	2697049	SARS-CoV-2/human/USA/CA-CZB-1766/2020	29899	GenBank	complete	North America; USA: CA		2020-03-13
MT671818.1	2697049	SARS-CoV-2/human/USA/CA-CZB-1764/2020	29892	GenBank	complete	North America; USA: CA		2020-03-14
MT671816.1	2697049	SARS-CoV-2/human/USA/CA-CZB-1762/2020	29863	GenBank	complete	North America; USA: CA		2020-03-16
MT671810.1	2697049	SARS-CoV-2/human/USA/CA-CZB-1751/2020	29863	GenBank	complete	North America; USA: CA		2020-03-25
MT646072.1	2697049	SARS-CoV-2/human/USA/MD-HP00058/2020	29782	GenBank	complete	North America; USA: Maryland		2020-03-19
MT642433.1	2697049	SARS-CoV-2/human/USA/WA-S841/2020	29868	GenBank	complete	North America; USA: Washington, Franklin County		2020-04-21
MT642431.1	2697049	SARS-CoV-2/human/USA/WA-S1016/2020	29860	GenBank	complete	North America; USA: Washington, Yakima County		2020-04-29
MT642428.1	2697049	SARS-CoV-2/human/USA/WA-S877/2020	29857	GenBank	complete	North America; USA: Washington, Grant County		2020-04-15
MT642426.1	2697049	SARS-CoV-2/human/USA/WA-S1033/2020	29868	GenBank	complete	North America; USA: Washington, Yakima County		2020-05-01
MT642425.1	2697049	SARS-CoV-2/human/USA/WA-S994/2020	29857	GenBank	complete	North America; USA: Washington, Yakima County		2020-04-29
MT642423.1	2697049	SARS-CoV-2/human/USA/WA-S863/2020	29868	GenBank	complete	North America; USA: Washington, Yakima County		2020-04-22
MT642421.1	2697049	SARS-CoV-2/human/USA/WA-S961/2020	29868	GenBank	complete	North America; USA: Washington, Yakima County		2020-05-01
MT642420.1	2697049	SARS-CoV-2/human/USA/WA-S949/2020	29860	GenBank	complete	North America; USA: Washington, Yakima County		2020-04-27
MT642414.1	2697049	SARS-CoV-2/human/USA/WA-S1185/2020	29857	GenBank	complete	North America; USA: Washington, Yakima County		2020-05-06
MT642411.1	2697049	SARS-CoV-2/human/USA/WA-S952/2020	29857	GenBank	complete	North America; USA: Washington, Yakima County		2020-04-27
MT642410.1	2697049	SARS-CoV-2/human/USA/WA-S910/2020	29863	GenBank	complete	North America; USA: Washington, Yakima County		2020-04-27
MT642407.1	2697049	SARS-CoV-2/human/USA/WA-S1177/2020	29857	GenBank	complete	North America; USA: Washington, Yakima County		2020-05-05
MT642398.1	2697049	SARS-CoV-2/human/USA/WA-S900/2020	29857	GenBank	complete	North America; USA: Washington, Yakima County		2020-04-28
MT642394.1	2697049	SARS-CoV-2/human/USA/WA-S959/2020	29869	GenBank	complete	North America; USA: Washington, Yakima County		2020-05-01
MT642391.1	2697049	SARS-CoV-2/human/USA/WA-S881/2020	29859	GenBank	complete	North America; USA: Washington, Yakima County		2020-04-23
MT642389.1	2697049	SARS-CoV-2/human/USA/WA-S953/2020	29864	GenBank	complete	North America; USA: Washington, Yakima County		2020-04-27
MT642378.1	2697049	SARS-CoV-2/human/USA/WA-S837/2020	29867	GenBank	complete	North America; USA: Washington, Franklin County		2020-04-20
MT642375.1	2697049	SARS-CoV-2/human/USA/WA-S990/2020	29867	GenBank	complete	North America; USA: Washington, Yakima County		2020-04-28
MT642370.1	2697049	SARS-CoV-2/human/USA/WA-S901/2020	29859	GenBank	complete	North America; USA: Washington, Yakima County		2020-04-28
MT642366.1	2697049	SARS-CoV-2/human/USA/WA-S1058/2020	29856	GenBank	complete	North America; USA: Washington, Benton County		2020-04-28
MT642361.1	2697049	SARS-CoV-2/human/USA/WA-S956/2020	29859	GenBank	complete	North America; USA: Washington, Yakima County		2020-05-01
MT642357.1	2697049	SARS-CoV-2/human/USA/WA-S1063/2020	29867	GenBank	complete	North America; USA: Washington, Yakima County		2020-04-30
MT642353.1	2697049	SARS-CoV-2/human/USA/WA-S888/2020	29859	GenBank	complete	North America; USA: Washington, Yakima County		2020-04-22
MT642350.1	2697049	SARS-CoV-2/human/USA/WA-S1181/2020	29859	GenBank	complete	North America; USA: Washington, Yakima County		2020-05-06
MT642348.1	2697049	SARS-CoV-2/human/USA/WA-S1187/2020	29855	GenBank	complete	North America; USA: Washington, Yakima County		2020-05-06
MT642346.1	2697049	SARS-CoV-2/human/USA/WA-S858/2020	29862	GenBank	complete	North America; USA: Washington, Yakima County		2020-04-24
MT642344.1	2697049	SARS-CoV-2/human/USA/WA-S1066/2020	29868	GenBank	complete	North America; USA: Washington, Yakima County		2020-04-29
MT642343.1	2697049	SARS-CoV-2/human/USA/WA-S842/2020	29857	GenBank	complete	North America; USA: Washington, Franklin County		2020-04-21
MT642341.1	2697049	SARS-CoV-2/human/USA/WA-S862/2020	29858	GenBank	complete	North America; USA: Washington, Grant County		2020-04-22
MT642338.1	2697049	SARS-CoV-2/human/USA/WA-S1095/2020	29857	GenBank	complete	North America; USA: Washington, Yakima County		2020-05-01
MT642337.1	2697049	SARS-CoV-2/human/USA/WA-S1034/2020	29863	GenBank	complete	North America; USA: Washington, Yakima County		2020-05-01
MT642336.1	2697049	SARS-CoV-2/human/USA/WA-S1027/2020	29857	GenBank	complete	North America; USA: Washington, Yakima County		2020-05-01
MT642333.1	2697049	SARS-CoV-2/human/USA/WA-S1168/2020	29857	GenBank	complete	North America; USA: Washington, Yakima County		2020-05-05
MT642323.1	2697049	SARS-CoV-2/human/USA/WA-S1065/2020	29861	GenBank	complete	North America; USA: Washington, Yakima County		2020-04-29
MT642320.1	2697049	SARS-CoV-2/human/USA/WA-S1021/2020	29858	GenBank	complete	North America; USA: Washington, Yakima County		2020-04-30
MT642315.1	2697049	SARS-CoV-2/human/USA/WA-S850/2020	29857	GenBank	complete	North America; USA: Washington, Yakima County		2020-04-23
MT642311.1	2697049	SARS-CoV-2/human/USA/WA-S906/2020	29857	GenBank	complete	North America; USA: Washington, Yakima County		2020-04-27
MT642308.1	2697049	SARS-CoV-2/human/USA/WA-S851/2020	29860	GenBank	complete	North America; USA: Washington, Yakima County		2020-04-24
MT642307.1	2697049	SARS-CoV-2/human/USA/WA-S1059/2020	29856	GenBank	complete	North America; USA: Washington, Benton County		2020-04-28
MT642306.1	2697049	SARS-CoV-2/human/USA/WA-S1190/2020	29852	GenBank	complete	North America; USA: Washington, Yakima County		2020-05-05
MT642299.1	2697049	SARS-CoV-2/human/USA/WA-S912/2020	29875	GenBank	complete	North America; USA: Washington, Cowlitz County		2020-04-27
MT642298.1	2697049	SARS-CoV-2/human/USA/WA-S921/2020	29856	GenBank	complete	North America; USA: Washington, Yakima County		2020-04-25
MT642295.1	2697049	SARS-CoV-2/human/USA/WA-S1018/2020	29868	GenBank	complete	North America; USA: Washington, Yakima County		2020-04-30
MT642293.1	2697049	SARS-CoV-2/human/USA/WA-S844/2020	29868	GenBank	complete	North America; USA: Washington, Yakima County		2020-04-22
MT642289.1	2697049	SARS-CoV-2/human/USA/WA-S1194/2020	29857	GenBank	complete	North America; USA: Washington, Yakima County		2020-05-05
MT642285.1	2697049	SARS-CoV-2/human/USA/WA-S992/2020	29863	GenBank	complete	North America; USA: Washington, Spokane County		2020-04-28
MT642283.1	2697049	SARS-CoV-2/human/USA/WA-S1006/2020	29857	GenBank	complete	North America; USA: Washington, Adams County		2020-04-27
MT642278.1	2697049	SARS-CoV-2/human/USA/WA-S1007/2020	29868	GenBank	complete	North America; USA: Washington, Yakima County		2020-04-30
MT642276.1	2697049	SARS-CoV-2/human/USA/WA-S1029/2020	29867	GenBank	complete	North America; USA: Washington, Yakima County		2020-05-01
MT642271.1	2697049	SARS-CoV-2/human/USA/WA-S1015/2020	29857	GenBank	complete	North America; USA: Washington, Yakima County		2020-04-30
MT642270.1	2697049	SARS-CoV-2/human/USA/WA-S899/2020	29867	GenBank	complete	North America; USA: Washington, Yakima County		2020-04-28
MT642259.1	2697049	SARS-CoV-2/human/USA/WA-S960/2020	29868	GenBank	complete	North America; USA: Washington, Yakima County		2020-05-01
MT642258.1	2697049	SARS-CoV-2/human/USA/WA-S917/2020	29863	GenBank	complete	North America; USA: Washington, Snohomish County		2020-04-27
MT642248.1	2697049	SARS-CoV-2/human/USA/WA-S1035/2020	29868	GenBank	complete	North America; USA: Washington, Yakima County		2020-05-01
MT642245.1	2697049	SARS-CoV-2/human/USA/WA-S1180/2020	29833	GenBank	complete	North America; USA: Washington, Yakima County		2020-05-06
MT642244.1	2697049	SARS-CoV-2/human/USA/WA-S902/2020	29857	GenBank	complete	North America; USA: Washington, Yakima County		2020-04-22
MT642242.1	2697049	SARS-CoV-2/human/USA/WA-S927/2020	29867	GenBank	complete	North America; USA: Washington, Yakima County		2020-04-26
MT642234.1	2697049	SARS-CoV-2/human/USA/WA-S1197/2020	29853	GenBank	complete	North America; USA: Washington, Yakima County		2020-05-06
MT642231.1	2697049	SARS-CoV-2/human/USA/WA-S1028/2020	29868	GenBank	complete	North America; USA: Washington, Yakima County		2020-05-02
MT642227.1	2697049	SARS-CoV-2/human/USA/WA-S1202/2020	29856	GenBank	complete	North America; USA: Washington, Yakima County		2020-05-07
MT642225.1	2697049	SARS-CoV-2/human/USA/WA-S1174/2020	29847	GenBank	complete	North America; USA: Washington, Yakima County		2020-05-05
MT642222.1	2697049	SARS-CoV-2/human/USA/WA-S975/2020	29868	GenBank	complete	North America; USA: Washington, Yakima County		2020-05-01
MT642216.1	2697049	SARS-CoV-2/human/USA/WA-S838/2020	29859	GenBank	complete	North America; USA: Washington, Yakima County		2020-04-22
MT642211.1	2697049	SARS-CoV-2/human/USA/WA-S1176/2020	29857	GenBank	complete	North America; USA: Washington, Yakima County		2020-05-05
MT642209.1	2697049	SARS-CoV-2/human/USA/WA-S1161/2020	29850	GenBank	complete	North America; USA: Washington, Yakima County		2020-05-06
MT642206.1	2697049	SARS-CoV-2/human/USA/WA-S950/2020	29867	GenBank	complete	North America; USA: Washington, Yakima County		2020-04-27
MT642196.1	2697049	SARS-CoV-2/human/USA/WA-S1169/2020	29867	GenBank	complete	North America; USA: Washington, Yakima County		2020-05-05
MT642192.1	2697049	SARS-CoV-2/human/USA/WA-S1191/2020	29859	GenBank	complete	North America; USA: Washington, Yakima County		2020-05-05
MT642188.1	2697049	SARS-CoV-2/human/USA/WA-S1012/2020	29857	GenBank	complete	North America; USA: Washington, Yakima County		2020-04-29
MT642185.1	2697049	SARS-CoV-2/human/USA/WA-S920/2020	29867	GenBank	complete	North America; USA: Washington, Yakima County		2020-04-25
MT642177.1	2697049	SARS-CoV-2/human/USA/WA-S1052/2020	29867	GenBank	complete	North America; USA: Washington, Yakima County		2020-05-01
MT642175.1	2697049	SARS-CoV-2/human/USA/WA-S1023/2020	29860	GenBank	complete	North America; USA: Washington, Yakima County		2020-05-01
MT642171.1	2697049	SARS-CoV-2/human/USA/WA-S1096/2020	29868	GenBank	complete	North America; USA: Washington, Yakima County		2020-05-01
MT642166.1	2697049	SARS-CoV-2/human/USA/WA-S1143/2020	29863	GenBank	complete	North America; USA: Washington, Yakima County		2020-05-05
MT642163.1	2697049	SARS-CoV-2/human/USA/WA-S872/2020	29869	GenBank	complete	North America; USA: Washington, King County		2020-04-24
MT642158.1	2697049	SARS-CoV-2/human/USA/WA-S951/2020	29859	GenBank	complete	North America; USA: Washington, Yakima County		2020-04-27
MT642154.1	2697049	SARS-CoV-2/human/USA/WA-S1013/2020	29867	GenBank	complete	North America; USA: Washington, Yakima County		2020-04-30
MT642142.1	2697049	SARS-CoV-2/human/USA/WA-S923/2020	29868	GenBank	complete	North America; USA: Washington, Yakima County		2020-04-26
MT642139.1	2697049	SARS-CoV-2/human/USA/WA-S1030/2020	29876	GenBank	complete	North America; USA: Washington, Yakima County		2020-05-01
MT642131.1	2697049	SARS-CoV-2/human/USA/WA-S1167/2020	29876	GenBank	complete	North America; USA: Washington, Yakima County		2020-05-05
MT642129.1	2697049	SARS-CoV-2/human/USA/WA-S1087/2020	29857	GenBank	complete	North America; USA: Washington, Yakima County		2020-04-29
MT642128.1	2697049	SARS-CoV-2/human/USA/WA-S1154/2020	29877	GenBank	complete	North America; USA: Washington, Yakima County		2020-05-04
MT642126.1	2697049	SARS-CoV-2/human/USA/WA-S1094/2020	29856	GenBank	complete	North America; USA: Washington, Yakima County		2020-05-01
MT642125.1	2697049	SARS-CoV-2/human/USA/WA-S1009/2020	29863	GenBank	complete	North America; USA: Washington, Yakima County		2020-04-30
MT642122.1	2697049	SARS-CoV-2/human/USA/WA-S1022/2020	29868	GenBank	complete	North America; USA: Washington, Yakima County		2020-04-29
MT642121.1	2697049	SARS-CoV-2/human/USA/WA-S1019/2020	29857	GenBank	complete	North America; USA: Washington, Yakima County		2020-04-30
MT642115.1	2697049	SARS-CoV-2/human/USA/WA-S1014/2020	29854	GenBank	complete	North America; USA: Washington, Snohomish County		2020-04-30
MT642113.1	2697049	SARS-CoV-2/human/USA/WA-S1024/2020	29868	GenBank	complete	North America; USA: Washington, Yakima County		2020-05-01
MT642091.1	2697049	SARS-CoV-2/human/USA/WA-S1008/2020	29863	GenBank	complete	North America; USA: Washington, Yakima County		2020-04-29
MT642089.1	2697049	SARS-CoV-2/human/USA/WA-S856/2020	29853	GenBank	complete	North America; USA: Washington, King County		2020-04-24
MT642083.1	2697049	SARS-CoV-2/human/USA/WA-S1032/2020	29868	GenBank	complete	North America; USA: Washington, Yakima County		2020-05-01
MT642079.1	2697049	SARS-CoV-2/human/USA/WA-S857/2020	29857	GenBank	complete	North America; USA: Washington, King County		2020-04-24
MT642074.1	2697049	SARS-CoV-2/human/USA/WA-S852/2020	29836	GenBank	complete	North America; USA: Washington, King County		2020-04-24
MT641735.1	2697049	SARS-CoV-2/human/AUS/VIC1292/2020	29853	GenBank	complete	Oceania; Australia: Victoria		2020-04-09
MT641693.1	2697049	SARS-CoV-2/human/AUS/VIC568/2020	29818	GenBank	complete	Oceania; Australia: Victoria		2020-03-25
MT641678.1	2697049	SARS-CoV-2/human/AUS/VIC502/2020	29809	GenBank	complete	Oceania; Australia: Victoria		2020-03-22
MT641674.1	2697049	SARS-CoV-2/human/AUS/VIC471/2020	29815	GenBank	complete	Oceania; Australia: Victoria		2020-03-26
MT641642.1	2697049	SARS-CoV-2/human/USA/WA-S675/2020	29870	GenBank	complete	North America; USA: Washington,Yakima County		2020-04-08
MT641641.1	2697049	SARS-CoV-2/human/USA/WA-S762/2020	29857	GenBank	complete	North America; USA: Washington,Yakima County		2020-04-14
MT641640.1	2697049	SARS-CoV-2/human/USA/WA-S814/2020	29867	GenBank	complete	North America; USA: Washington,Yakima County		2020-04-17
MT641636.1	2697049	SARS-CoV-2/human/USA/WA-S685/2020	29867	GenBank	complete	North America; USA: Washington,Yakima County		2020-04-11
MT641633.1	2697049	SARS-CoV-2/human/USA/WA-S810/2020	29867	GenBank	complete	North America; USA: Washington,Yakima County		2020-04-15
MT641631.1	2697049	SARS-CoV-2/human/USA/WA-S696/2020	29857	GenBank	complete	North America; USA: Washington,Yakima County		2020-04-09
MT641630.1	2697049	SARS-CoV-2/human/USA/WA-S786/2020	29862	GenBank	complete	North America; USA: Washington,Yakima County		2020-04-14
MT641628.1	2697049	SARS-CoV-2/human/USA/WA-S717/2020	29859	GenBank	complete	North America; USA: Washington,Yakima County		2020-04-11
MT641623.1	2697049	SARS-CoV-2/human/USA/WA-S700/2020	29868	GenBank	complete	North America; USA: Washington,Yakima County		2020-04-09
MT641620.1	2697049	SARS-CoV-2/human/USA/WA-S686/2020	29859	GenBank	complete	North America; USA: Washington,Yakima County		2020-04-08
MT641619.1	2697049	SARS-CoV-2/human/USA/WA-S804/2020	29857	GenBank	complete	North America; USA: Washington,Yakima County		2020-04-15
MT641610.1	2697049	SARS-CoV-2/human/USA/WA-S802/2020	29863	GenBank	complete	North America; USA: Washington,Yakima County		2020-04-16
MT641608.1	2697049	SARS-CoV-2/human/USA/WA-S710/2020	29859	GenBank	complete	North America; USA: Washington,King County		2020-04-07
MT641605.1	2697049	SARS-CoV-2/human/USA/WA-S789/2020	29859	GenBank	complete	North America; USA: Washington,Yakima County		2020-04-15
MT641601.1	2697049	SARS-CoV-2/human/USA/WA-S760/2020	29857	GenBank	complete	North America; USA: Washington,Yakima County		2020-04-14
MT641598.1	2697049	SARS-CoV-2/human/USA/WA-S822/2020	29867	GenBank	complete	North America; USA: Washington,Yakima County		2020-04-16
MT641596.1	2697049	SARS-CoV-2/human/USA/WA-S821/2020	29867	GenBank	complete	North America; USA: Washington,Yakima County		2020-04-16
MT641595.1	2697049	SARS-CoV-2/human/USA/WA-S827/2020	29867	GenBank	complete	North America; USA: Washington,Yakima County		2020-04-16
MT641594.1	2697049	SARS-CoV-2/human/USA/WA-S756/2020	29857	GenBank	complete	North America; USA: Washington,Yakima County		2020-04-14
MT641593.1	2697049	SARS-CoV-2/human/USA/WA-S694/2020	29862	GenBank	complete	North America; USA: Washington,Yakima County		2020-04-08
MT641592.1	2697049	SARS-CoV-2/human/USA/WA-S719/2020	29858	GenBank	complete	North America; USA: Washington,Yakima County		2020-04-11
MT641591.1	2697049	SARS-CoV-2/human/USA/WA-S693/2020	29863	GenBank	complete	North America; USA: Washington,Yakima County		2020-04-08
MT641590.1	2697049	SARS-CoV-2/human/USA/WA-S698/2020	29857	GenBank	complete	North America; USA: Washington,Yakima County		2020-04-08
MT641589.1	2697049	SARS-CoV-2/human/USA/WA-S755/2020	29859	GenBank	complete	North America; USA: Washington,Yakima County		2020-04-14
MT641587.1	2697049	SARS-CoV-2/human/USA/WA-S825/2020	29868	GenBank	complete	North America; USA: Washington,Yakima County		2020-04-16
MT641586.1	2697049	SARS-CoV-2/human/USA/WA-S749/2020	29864	GenBank	complete	North America; USA: Washington,Yakima County		2020-04-12
MT641584.1	2697049	SARS-CoV-2/human/USA/WA-S803/2020	29868	GenBank	complete	North America; USA: Washington,Yakima County		2020-04-16
MT641583.1	2697049	SARS-CoV-2/human/USA/WA-S734/2020	29867	GenBank	complete	North America; USA: Washington,Yakima County		2020-04-13
MT641582.1	2697049	SARS-CoV-2/human/USA/WA-S793/2020	29858	GenBank	complete	North America; USA: Washington,Yakima County		2020-04-15
MT641581.1	2697049	SARS-CoV-2/human/USA/WA-S673/2020	29868	GenBank	complete	North America; USA: Washington,Yakima County		2020-04-08
MT641579.1	2697049	SARS-CoV-2/human/USA/WA-S757/2020	29860	GenBank	complete	North America; USA: Washington,Yakima County		2020-04-13
MT641577.1	2697049	SARS-CoV-2/human/USA/WA-S722/2020	29860	GenBank	complete	North America; USA: Washington,Yakima County		2020-04-12
MT641574.1	2697049	SARS-CoV-2/human/USA/WA-S743/2020	29863	GenBank	complete	North America; USA: Washington,Yakima County		2020-04-13
MT641566.1	2697049	SARS-CoV-2/human/USA/WA-S735/2020	29867	GenBank	complete	North America; USA: Washington,Yakima County		2020-04-13
MT641564.1	2697049	SARS-CoV-2/human/USA/WA-S707/2020	29857	GenBank	complete	North America; USA: Washington,Yakima County		2020-04-07
MT641562.1	2697049	SARS-CoV-2/human/USA/WA-S790/2020	29868	GenBank	complete	North America; USA: Washington,Yakima County		2020-04-15
MT641561.1	2697049	SARS-CoV-2/human/USA/WA-S794/2020	29869	GenBank	complete	North America; USA: Washington,Yakima County		2020-04-14
MT641560.1	2697049	SARS-CoV-2/human/USA/WA-S808/2020	29857	GenBank	complete	North America; USA: Washington,Yakima County		2020-04-15
MT641554.1	2697049	SARS-CoV-2/human/USA/WA-S726/2020	29871	GenBank	complete	North America; USA: Washington,Yakima County		2020-04-11
MT641553.1	2697049	SARS-CoV-2/human/USA/WA-S811/2020	29858	GenBank	complete	North America; USA: Washington,Yakima County		2020-04-16
MT641552.1	2697049	SARS-CoV-2/human/USA/WA-S674/2020	29870	GenBank	complete	North America; USA: Washington,Yakima County		2020-04-08
MT641551.1	2697049	SARS-CoV-2/human/USA/WA-S672/2020	29868	GenBank	complete	North America; USA: Washington,Yakima County		2020-04-08
MT641549.1	2697049	SARS-CoV-2/human/USA/WA-S812/2020	29871	GenBank	complete	North America; USA: Washington,Yakima County		2020-04-15
MT641548.1	2697049	SARS-CoV-2/human/USA/WA-S699/2020	29876	GenBank	complete	North America; USA: Washington,Yakima County		2020-04-11
MT641546.1	2697049	SARS-CoV-2/human/USA/WA-S691/2020	29867	GenBank	complete	North America; USA: Washington,Yakima County		2020-04-08
MT641545.1	2697049	SARS-CoV-2/human/USA/WA-S758/2020	29863	GenBank	complete	North America; USA: Washington,Yakima County		2020-04-13
MT641544.1	2697049	SARS-CoV-2/human/USA/WA-S732/2020	29861	GenBank	complete	North America; USA: Washington,Yakima County		2020-04-13
MT641542.1	2697049	SARS-CoV-2/human/USA/WA-S721/2020	29868	GenBank	complete	North America; USA: Washington,Yakima County		2020-04-12
MT641538.1	2697049	SARS-CoV-2/human/USA/WA-S792/2020	29857	GenBank	complete	North America; USA: Washington,Yakima County		2020-04-15
MT641533.1	2697049	SARS-CoV-2/human/USA/WA-S736/2020	29859	GenBank	complete	North America; USA: Washington,Yakima County		2020-04-13
MT641529.1	2697049	SARS-CoV-2/human/USA/WA-S759/2020	29857	GenBank	complete	North America; USA: Washington,Yakima County		2020-04-14
MT641526.1	2697049	SARS-CoV-2/human/USA/WA-S727/2020	29868	GenBank	complete	North America; USA: Washington,Yakima County		2020-04-10
MT641519.1	2697049	SARS-CoV-2/human/USA/WA-S697/2020	29869	GenBank	complete	North America; USA: Washington,Yakima County		2020-04-08
MT641518.1	2697049	SARS-CoV-2/human/USA/WA-S733/2020	29859	GenBank	complete	North America; USA: Washington,Yakima County		2020-04-13
MT641511.1	2697049	SARS-CoV-2/human/USA/WA-S824/2020	29856	GenBank	complete	North America; USA: Washington,Yakima County		2020-04-17
MT641510.1	2697049	SARS-CoV-2/human/USA/WA-S813/2020	29869	GenBank	complete	North America; USA: Washington,Yakima County		2020-04-15
MT641506.1	2697049	SARS-CoV-2/human/USA/WA-S680/2020	29868	GenBank	complete	North America; USA: Washington,Yakima County		2020-04-08
MT641490.1	2697049	SARS-CoV-2/human/USA/WA-S713/2020	29868	GenBank	complete	North America; USA: Washington,Pierce County		2020-04-08
MT641489.1	2697049	SARS-CoV-2/human/USA/WA-S761/2020	29868	GenBank	complete	North America; USA: Washington,Yakima County		2020-04-14
MT633046.1	2697049	SARS-CoV-2/human/USA/WA-S585/2020	29869	GenBank	complete	North America; USA: Washington,Yakima County		2020-03-26
MT633045.1	2697049	SARS-CoV-2/human/USA/WA-S391/2020	29859	GenBank	complete	North America; USA: Washington,Yakima County		2020-03-26
MT633041.1	2697049	SARS-CoV-2/human/USA/WA-S415/2020	29857	GenBank	complete	North America; USA: Washington,Yakima County		2020-03-28
MT633039.1	2697049	SARS-CoV-2/human/USA/WA-S487/2020	29868	GenBank	complete	North America; USA: Washington,Yakima County		2020-03-31
MT633038.1	2697049	SARS-CoV-2/human/USA/WA-S498/2020	29862	GenBank	complete	North America; USA: Washington,Yakima County		2020-04-01
MT633037.1	2697049	SARS-CoV-2/human/USA/WA-S312/2020	29860	GenBank	complete	North America; USA: Washington,Yakima County		2020-04-01
MT633036.1	2697049	SARS-CoV-2/human/USA/WA-S513/2020	29857	GenBank	complete	North America; USA: Washington,Yakima County		2020-04-01
MT633035.1	2697049	SARS-CoV-2/human/USA/WA-S440/2020	29857	GenBank	complete	North America; USA: Washington,Yakima County		2020-04-01
MT633034.1	2697049	SARS-CoV-2/human/USA/WA-S430/2020	29868	GenBank	complete	North America; USA: Washington,Yakima County		2020-03-25
MT633033.1	2697049	SARS-CoV-2/human/USA/WA-S416/2020	29867	GenBank	complete	North America; USA: Washington,Yakima County		2020-03-29
MT633032.1	2697049	SARS-CoV-2/human/USA/WA-S397/2020	29857	GenBank	complete	North America; USA: Washington,Yakima County		2020-03-25
MT633031.1	2697049	SARS-CoV-2/human/USA/WA-S407/2020	29857	GenBank	complete	North America; USA: Washington,Yakima County		2020-03-28
MT633030.1	2697049	SARS-CoV-2/human/USA/WA-S478/2020	29862	GenBank	complete	North America; USA: Washington,Yakima County		2020-04-01
MT633029.1	2697049	SARS-CoV-2/human/USA/WA-S313/2020	29868	GenBank	complete	North America; USA: Washington,Yakima County		2020-04-02
MT633028.1	2697049	SARS-CoV-2/human/USA/WA-S429/2020	29857	GenBank	complete	North America; USA: Washington,Yakima County		2020-03-25
MT633027.1	2697049	SARS-CoV-2/human/USA/WA-S504/2020	29857	GenBank	complete	North America; USA: Washington,Yakima County		2020-04-01
MT633026.1	2697049	SARS-CoV-2/human/USA/WA-S405/2020	29868	GenBank	complete	North America; USA: Washington,Yakima County		2020-03-25
MT633025.1	2697049	SARS-CoV-2/human/USA/WA-S399/2020	29861	GenBank	complete	North America; USA: Washington,Yakima County		2020-03-28
MT633024.1	2697049	SARS-CoV-2/human/USA/WA-S420/2020	29857	GenBank	complete	North America; USA: Washington,Yakima County		2020-03-28
MT633023.1	2697049	SARS-CoV-2/human/USA/WA-S522/2020	29868	GenBank	complete	North America; USA: Washington,Yakima County		2020-04-01
MT633021.1	2697049	SARS-CoV-2/human/USA/WA-S557/2020	29856	GenBank	complete	North America; USA: Washington,Yakima County		2020-04-01
MT633020.1	2697049	SARS-CoV-2/human/USA/WA-S436/2020	29863	GenBank	complete	North America; USA: Washington,Yakima County		2020-03-31
MT633019.1	2697049	SARS-CoV-2/human/USA/WA-S401/2020	29874	GenBank	complete	North America; USA: Washington,Yakima County		2020-03-28
MT633018.1	2697049	SARS-CoV-2/human/USA/WA-S512/2020	29863	GenBank	complete	North America; USA: Washington,Yakima County		2020-04-01
MT633017.1	2697049	SARS-CoV-2/human/USA/WA-S335/2020	29856	GenBank	complete	North America; USA: Washington,Yakima County		2020-04-02
MT633016.1	2697049	SARS-CoV-2/human/USA/WA-S524/2020	29868	GenBank	complete	North America; USA: Washington,Yakima County		2020-04-01
MT633015.1	2697049	SARS-CoV-2/human/USA/WA-S356/2020	29863	GenBank	complete	North America; USA: Washington,Yakima County		2020-03-25
MT633014.1	2697049	SARS-CoV-2/human/USA/WA-S355/2020	29868	GenBank	complete	North America; USA: Washington,Yakima County		2020-03-25
MT633013.1	2697049	SARS-CoV-2/human/USA/WA-S448/2020	29861	GenBank	complete	North America; USA: Washington,Yakima County		2020-04-01
MT633011.1	2697049	SARS-CoV-2/human/USA/WA-S321/2020	29863	GenBank	complete	North America; USA: Washington,Yakima County		2020-03-30
MT633010.1	2697049	SARS-CoV-2/human/USA/WA-S329/2020	29868	GenBank	complete	North America; USA: Washington,Yakima County		2020-04-01
MT633009.1	2697049	SARS-CoV-2/human/USA/WA-S402/2020	29869	GenBank	complete	North America; USA: Washington,Yakima County		2020-03-28
MT633008.1	2697049	SARS-CoV-2/human/USA/WA-S330/2020	29870	GenBank	complete	North America; USA: Washington,Yakima County		2020-04-02
MT633007.1	2697049	SARS-CoV-2/human/USA/WA-S377/2020	29847	GenBank	complete	North America; USA: Washington,Yakima County		2020-03-26
MT633006.1	2697049	SARS-CoV-2/human/USA/WA-S520/2020	29858	GenBank	complete	North America; USA: Washington,Yakima County		2020-03-31
MT633005.1	2697049	SARS-CoV-2/human/USA/WA-S403/2020	29867	GenBank	complete	North America; USA: Washington,King County		2020-03-26
MT633004.1	2697049	SARS-CoV-2/human/USA/WA-S546/2020	29857	GenBank	complete	North America; USA: Washington,Adams County		2020-03-23
MT633003.1	2697049	SARS-CoV-2/human/USA/WA-S423/2020	29865	GenBank	complete	North America; USA: Washington,Yakima County		2020-03-28
MT633002.1	2697049	SARS-CoV-2/human/USA/WA-S369/2020	29876	GenBank	complete	North America; USA: Washington,Yakima County		2020-03-26
MT633001.1	2697049	SARS-CoV-2/human/USA/WA-S579/2020	29859	GenBank	complete	North America; USA: Washington,Kittitas County		2020-03-24
MT632999.1	2697049	SARS-CoV-2/human/USA/WA-S400/2020	29868	GenBank	complete	North America; USA: Washington,Yakima County		2020-03-28
MT632998.1	2697049	SARS-CoV-2/human/USA/WA-S516/2020	29869	GenBank	complete	North America; USA: Washington,Yakima County		2020-04-01
MT632997.1	2697049	SARS-CoV-2/human/USA/WA-S424/2020	29855	GenBank	complete	North America; USA: Washington,Yakima County		2020-03-28
MT632996.1	2697049	SARS-CoV-2/human/USA/WA-S357/2020	29868	GenBank	complete	North America; USA: Washington,Yakima County		2020-03-25
MT632995.1	2697049	SARS-CoV-2/human/USA/WA-S432/2020	29870	GenBank	complete	North America; USA: Washington,Yakima County		2020-03-28
MT632994.1	2697049	SARS-CoV-2/human/USA/WA-S360/2020	29876	GenBank	complete	North America; USA: Washington,Yakima County		2020-03-25
MT632993.1	2697049	SARS-CoV-2/human/USA/WA-S486/2020	29868	GenBank	complete	North America; USA: Washington,Yakima County		2020-04-01
MT632992.1	2697049	SARS-CoV-2/human/USA/WA-S452/2020	29859	GenBank	complete	North America; USA: Washington,Yakima County		2020-03-31
MT632991.1	2697049	SARS-CoV-2/human/USA/WA-S442/2020	29855	GenBank	complete	North America; USA: Washington,Yakima County		2020-03-26
MT632989.1	2697049	SARS-CoV-2/human/USA/WA-S396/2020	29863	GenBank	complete	North America; USA: Washington,Yakima County		2020-03-25
MT632988.1	2697049	SARS-CoV-2/human/USA/WA-S351/2020	29875	GenBank	complete	North America; USA: Washington,Yakima County		2020-03-25
MT632986.1	2697049	SARS-CoV-2/human/USA/WA-S352/2020	29873	GenBank	complete	North America; USA: Washington,Yakima County		2020-03-25
MT632985.1	2697049	SARS-CoV-2/human/USA/WA-S476/2020	29868	GenBank	complete	North America; USA: Washington,Yakima County		2020-04-03
MT632983.1	2697049	SARS-CoV-2/human/USA/WA-S528/2020	29840	GenBank	complete	North America; USA: Washington,King County		2020-03-31
MT632982.1	2697049	SARS-CoV-2/human/USA/WA-S509/2020	29860	GenBank	complete	North America; USA: Washington,Yakima County		2020-03-30
MT632981.1	2697049	SARS-CoV-2/human/USA/WA-S493/2020	29868	GenBank	complete	North America; USA: Washington,Yakima County		2020-04-01
MT632979.1	2697049	SARS-CoV-2/human/USA/WA-S394/2020	29837	GenBank	complete	North America; USA: Washington,Yakima County		2020-03-30
MT632978.1	2697049	SARS-CoV-2/human/USA/WA-S411/2020	29868	GenBank	complete	North America; USA: Washington,Yakima County		2020-03-28
MT632977.1	2697049	SARS-CoV-2/human/USA/WA-S306/2020	29867	GenBank	complete	North America; USA: Washington,King County		2020-04-02
MT632976.1	2697049	SARS-CoV-2/human/USA/WA-S506/2020	29868	GenBank	complete	North America; USA: Washington,Yakima County		2020-04-01
MT632975.1	2697049	SARS-CoV-2/human/USA/WA-S422/2020	29878	GenBank	complete	North America; USA: Washington,Yakima County		2020-03-25
MT632974.1	2697049	SARS-CoV-2/human/USA/WA-S485/2020	29868	GenBank	complete	North America; USA: Washington,Yakima County		2020-04-01
MT632973.1	2697049	SARS-CoV-2/human/USA/WA-S358/2020	29876	GenBank	complete	North America; USA: Washington,Yakima County		2020-03-25
MT632972.1	2697049	SARS-CoV-2/human/USA/WA-S409/2020	29864	GenBank	complete	North America; USA: Washington,Yakima County		2020-03-28
MT632970.1	2697049	SARS-CoV-2/human/USA/WA-S417/2020	29868	GenBank	complete	North America; USA: Washington,Yakima County		2020-03-28
MT632968.1	2697049	SARS-CoV-2/human/USA/WA-S418/2020	29868	GenBank	complete	North America; USA: Washington,Yakima County		2020-03-25
MT632966.1	2697049	SARS-CoV-2/human/USA/WA-S342/2020	29868	GenBank	complete	North America; USA: Washington,Yakima County		2020-04-02
MT632965.1	2697049	SARS-CoV-2/human/USA/WA-S492/2020	29869	GenBank	complete	North America; USA: Washington,Yakima County		2020-03-26
MT632964.1	2697049	SARS-CoV-2/human/USA/WA-S463/2020	29857	GenBank	complete	North America; USA: Washington,Yakima County		2020-04-04
MT632963.1	2697049	SARS-CoV-2/human/USA/WA-S427/2020	29871	GenBank	complete	North America; USA: Washington,Yakima County		2020-03-28
MT632961.1	2697049	SARS-CoV-2/human/USA/WA-S315/2020	29857	GenBank	complete	North America; USA: Washington,Yakima County		2020-04-02
MT632960.1	2697049	SARS-CoV-2/human/USA/WA-S445/2020	29868	GenBank	complete	North America; USA: Washington,Yakima County		2020-04-01
MT632959.1	2697049	SARS-CoV-2/human/USA/WA-S503/2020	29868	GenBank	complete	North America; USA: Washington,King County		2020-03-25
MT632958.1	2697049	SARS-CoV-2/human/USA/WA-S479/2020	29856	GenBank	complete	North America; USA: Washington,Yakima County		2020-04-04
MT632957.1	2697049	SARS-CoV-2/human/USA/WA-S525/2020	29868	GenBank	complete	North America; USA: Washington,Yakima County		2020-04-01
MT632956.1	2697049	SARS-CoV-2/human/USA/WA-S572/2020	29868	GenBank	complete	North America; USA: Washington,King County		2020-03-26
MT632954.1	2697049	SARS-CoV-2/human/USA/WA-S577/2020	29860	GenBank	complete	North America; USA: Washington,Yakima County		2020-03-28
MT632953.1	2697049	SARS-CoV-2/human/USA/WA-S567/2020	29858	GenBank	complete	North America; USA: Washington,King County		2020-03-25
MT632952.1	2697049	SARS-CoV-2/human/USA/WA-S446/2020	29860	GenBank	complete	North America; USA: Washington,Yakima County		2020-04-01
MT632950.1	2697049	SARS-CoV-2/human/USA/WA-S337/2020	29869	GenBank	complete	North America; USA: Washington,Pierce County		2020-04-01
MT632949.1	2697049	SARS-CoV-2/human/USA/WA-S582/2020	29863	GenBank	complete	North America; USA: Washington,Yakima County		2020-03-31
MT632948.1	2697049	SARS-CoV-2/human/USA/WA-S425/2020	29860	GenBank	complete	North America; USA: Washington,Yakima County		2020-03-28
MT632947.1	2697049	SARS-CoV-2/human/USA/WA-S542/2020	29859	GenBank	complete	North America; USA: Washington,Adams County		2020-03-23
MT632944.1	2697049	SARS-CoV-2/human/USA/WA-S374/2020	29870	GenBank	complete	North America; USA: Washington,Yakima County		2020-03-26
MT632943.1	2697049	SARS-CoV-2/human/USA/WA-S583/2020	29857	GenBank	complete	North America; USA: Washington,King County		2020-03-24
MT632942.1	2697049	SARS-CoV-2/human/USA/WA-S380/2020	29862	GenBank	complete	North America; USA: Washington,Franklin County		2020-03-27
MT632941.1	2697049	SARS-CoV-2/human/USA/WA-S322/2020	29857	GenBank	complete	North America; USA: Washington,Yakima County		2020-03-31
MT632939.1	2697049	SARS-CoV-2/human/USA/WA-S433/2020	29868	GenBank	complete	North America; USA: Washington,Yakima County		2020-03-28
MT632934.1	2697049	SARS-CoV-2/human/USA/WA-S393/2020	29865	GenBank	complete	North America; USA: Washington,Yakima County		2020-03-28
MT632931.1	2697049	SARS-CoV-2/human/USA/WA-S326/2020	29862	GenBank	complete	North America; USA: Washington,Adams County		2020-04-01
MT632930.1	2697049	SARS-CoV-2/human/USA/WA-S308/2020	29859	GenBank	complete	North America; USA: Washington,Yakima County		2020-04-02
MT632928.1	2697049	SARS-CoV-2/human/USA/WA-S428/2020	29862	GenBank	complete	North America; USA: Washington,Yakima County		2020-03-28
MT632927.1	2697049	SARS-CoV-2/human/USA/WA-S354/2020	29868	GenBank	complete	North America; USA: Washington,Yakima County		2020-03-25
MT632926.1	2697049	SARS-CoV-2/human/USA/WA-S368/2020	29869	GenBank	complete	North America; USA: Washington,Yakima County		2020-03-26
MT632925.1	2697049	SARS-CoV-2/human/USA/WA-S412/2020	29872	GenBank	complete	North America; USA: Washington,King County		2020-03-30
MT632923.1	2697049	SARS-CoV-2/human/USA/WA-S459/2020	29813	GenBank	complete	North America; USA: Washington,Snohomish County		2020-04-06
MT632922.1	2697049	SARS-CoV-2/human/USA/WA-S426/2020	29868	GenBank	complete	North America; USA: Washington,Yakima County		2020-03-28
MT632921.1	2697049	SARS-CoV-2/human/USA/WA-S578/2020	29856	GenBank	complete	North America; USA: Washington,Yakima County		2020-03-30
MT632920.1	2697049	SARS-CoV-2/human/USA/WA-S494/2020	29869	GenBank	complete	North America; USA: Washington,Yakima County		2020-04-01
MT632919.1	2697049	SARS-CoV-2/human/USA/WA-S348/2020	29870	GenBank	complete	North America; USA: Washington,Asotin County		2020-04-01
MT632918.1	2697049	SARS-CoV-2/human/USA/WA-S372/2020	29879	GenBank	complete	North America; USA: Washington,Yakima County		2020-03-26
MT632916.1	2697049	SARS-CoV-2/human/USA/WA-S447/2020	29851	GenBank	complete	North America; USA: Washington,Franklin County		2020-04-01
MT632914.1	2697049	SARS-CoV-2/human/USA/WA-S316/2020	29858	GenBank	complete	North America; USA: Washington,Franklin County		2020-04-01
MT632911.1	2697049	SARS-CoV-2/human/USA/WA-S333/2020	29863	GenBank	complete	North America; USA: Washington,Yakima County		2020-04-04
MT632910.1	2697049	SARS-CoV-2/human/USA/WA-S310/2020	29859	GenBank	complete	North America; USA: Washington,Benton County		2020-04-01
MT632909.1	2697049	SARS-CoV-2/human/USA/WA-S441/2020	29830	GenBank	complete	North America; USA: Washington,Pierce County		2020-03-31
MT632904.1	2697049	SARS-CoV-2/human/USA/WA-S556/2020	29868	GenBank	complete	North America; USA: Washington,Yakima County		2020-03-29
MT632902.1	2697049	SARS-CoV-2/human/USA/WA-S353/2020	29868	GenBank	complete	North America; USA: Washington,Yakima County		2020-03-25
MT632901.1	2697049	SARS-CoV-2/human/USA/WA-S386/2020	29868	GenBank	complete	North America; USA: Washington,Yakima County		2020-03-26
MT632900.1	2697049	SARS-CoV-2/human/USA/WA-S555/2020	29869	GenBank	complete	North America; USA: Washington,Adams County		2020-03-30
MT632897.1	2697049	SARS-CoV-2/human/USA/WA-S319/2020	29868	GenBank	complete	North America; USA: Washington,Yakima County		2020-04-04
MT632895.1	2697049	SARS-CoV-2/human/USA/WA-S340/2020	29868	GenBank	complete	North America; USA: Washington,Yakima County		2020-04-04
MT632894.1	2697049	SARS-CoV-2/human/USA/WA-S489/2020	29849	GenBank	complete	North America; USA: Washington,Snohomish County		2020-04-02
MT632893.1	2697049	SARS-CoV-2/human/USA/WA-S304/2020	29870	GenBank	complete	North America; USA: Washington,Yakima County		2020-04-05
MT632892.1	2697049	SARS-CoV-2/human/USA/WA-S375/2020	29849	GenBank	complete	North America; USA: Washington,Yakima County		2020-03-26
MT632890.1	2697049	SARS-CoV-2/human/USA/WA-S497/2020	29868	GenBank	complete	North America; USA: Washington,Yakima County		2020-03-31
MT632888.1	2697049	SARS-CoV-2/human/USA/WA-S376/2020	29872	GenBank	complete	North America; USA: Washington,Yakima County		2020-03-27
MT632887.1	2697049	SARS-CoV-2/human/USA/WA-S467/2020	29859	GenBank	complete	North America; USA: Washington,Yakima County		2020-04-02
MT632886.1	2697049	SARS-CoV-2/human/USA/WA-S327/2020	29868	GenBank	complete	North America; USA: Washington,Yakima County		2020-04-05
MT632885.1	2697049	SARS-CoV-2/human/USA/WA-S359/2020	29857	GenBank	complete	North America; USA: Washington,Yakima County		2020-03-25
MT632884.1	2697049	SARS-CoV-2/human/USA/WA-S488/2020	29860	GenBank	complete	North America; USA: Washington,King County		2020-04-01
MT632881.1	2697049	SARS-CoV-2/human/USA/WA-S539/2020	29867	GenBank	complete	North America; USA: Washington,Pierce County		2020-03-23
MT632880.1	2697049	SARS-CoV-2/human/USA/WA-S451/2020	29857	GenBank	complete	North America; USA: Washington,Pierce County		2020-03-31
MT632877.1	2697049	SARS-CoV-2/human/USA/WA-S575/2020	29859	GenBank	complete	North America; USA: Washington,Pierce County		2020-03-31
MT632876.1	2697049	SARS-CoV-2/human/USA/WA-S465/2020	29857	GenBank	complete	North America; USA: Washington,Pierce County		2020-04-01
MT632875.1	2697049	SARS-CoV-2/human/USA/WA-S419/2020	29871	GenBank	complete	North America; USA: Washington,Yakima County		2020-03-28
MT632874.1	2697049	SARS-CoV-2/human/USA/WA-S545/2020	29859	GenBank	complete	North America; USA: Washington,King County		2020-03-31
MT632872.1	2697049	SARS-CoV-2/human/USA/WA-S328/2020	29860	GenBank	complete	North America; USA: Washington,Yakima County		2020-04-03
MT632868.1	2697049	SARS-CoV-2/human/USA/WA-S311/2020	29863	GenBank	complete	North America; USA: Washington,Yakima County		2020-04-04
MT632866.1	2697049	SARS-CoV-2/human/USA/WA-S437/2020	29862	GenBank	complete	North America; USA: Washington,Yakima County		2020-03-31
MT632865.1	2697049	SARS-CoV-2/human/USA/WA-S320/2020	29859	GenBank	complete	North America; USA: Washington,Franklin County		2020-04-01
MT632863.1	2697049	SARS-CoV-2/human/USA/WA-S444/2020	29860	GenBank	complete	North America; USA: Washington,Pierce County		2020-04-01
MT632860.1	2697049	SARS-CoV-2/human/USA/WA-S499/2020	29860	GenBank	complete	North America; USA: Washington,Pierce County		2020-03-31
MT632859.1	2697049	SARS-CoV-2/human/USA/WA-S324/2020	29863	GenBank	complete	North America; USA: Washington,Yakima County		2020-04-01
MT632856.1	2697049	SARS-CoV-2/human/USA/WA-S317/2020	29868	GenBank	complete	North America; USA: Washington,Yakima County		2020-04-04
MT632852.1	2697049	SARS-CoV-2/human/USA/WA-S490/2020	29848	GenBank	complete	North America; USA: Washington,Pierce County		2020-03-31
MT632850.1	2697049	SARS-CoV-2/human/USA/WA-S455/2020	29868	GenBank	complete	North America; USA: Washington,Pierce County		2020-03-31
MT632847.1	2697049	SARS-CoV-2/human/USA/WA-S346/2020	29868	GenBank	complete	North America; USA: Washington,Yakima County		2020-04-04
MT632846.1	2697049	SARS-CoV-2/human/USA/WA-S385/2020	29863	GenBank	complete	North America; USA: Washington,Pierce County		2020-03-28
MT632843.1	2697049	SARS-CoV-2/human/USA/WA-S345/2020	29868	GenBank	complete	North America; USA: Washington,Yakima County		2020-04-05
MT632842.1	2697049	SARS-CoV-2/human/USA/WA-S574/2020	29857	GenBank	complete	North America; USA: Washington,Pierce County		2020-03-31
MT632841.1	2697049	SARS-CoV-2/human/USA/WA-S410/2020	29863	GenBank	complete	North America; USA: Washington,Yakima County		2020-03-29
MT632840.1	2697049	SARS-CoV-2/human/USA/WA-S526/2020	29860	GenBank	complete	North America; USA: Washington,Pierce County		2020-03-31
MT632833.1	2697049	SARS-CoV-2/human/USA/WA-S505/2020	29868	GenBank	complete	North America; USA: Washington,Pierce County		2020-03-29
MT632830.1	2697049	SARS-CoV-2/human/USA/WA-S553/2020	29868	GenBank	complete	North America; USA: Washington,Pierce County		2020-03-31
MT632828.1	2697049	SARS-CoV-2/human/USA/WA-S331/2020	29868	GenBank	complete	North America; USA: Washington,Pierce County		2020-04-02
MT632824.1	2697049	SARS-CoV-2/human/USA/WA-S538/2020	29872	GenBank	complete	North America; USA: Washington,Pierce County		2020-03-31
MT632823.1	2697049	SARS-CoV-2/human/USA/WA-S568/2020	29856	GenBank	complete	North America; USA: Washington,Pierce County		2020-03-31
MT632821.1	2697049	SARS-CoV-2/human/USA/WA-S576/2020	29869	GenBank	complete	North America; USA: Washington,Pierce County		2020-03-29
MT632820.1	2697049	SARS-CoV-2/human/USA/WA-S529/2020	29856	GenBank	complete	North America; USA: Washington,King County		2020-03-24
MT632817.1	2697049	SARS-CoV-2/human/USA/WA-S349/2020	29875	GenBank	complete	North America; USA: Washington,Mason County		2020-04-02
MT632805.1	2697049	SARS-CoV-2/human/USA/WA-S496/2020	29852	GenBank	complete	North America; USA: Washington,Pierce County		2020-03-31
MT632804.1	2697049	SARS-CoV-2/human/USA/WA-S466/2020	29875	GenBank	complete	North America; USA: Washington,Yakima County		2020-04-01
MT632803.1	2697049	SARS-CoV-2/human/USA/WA-S383/2020	29878	GenBank	complete	North America; USA: Washington,Adams County		2020-03-27
MT632798.1	2697049	SARS-CoV-2/human/USA/WA-S519/2020	29872	GenBank	complete	North America; USA: Washington,Adams County		2020-03-27
MT632797.1	2697049	SARS-CoV-2/human/USA/WA-S336/2020	29875	GenBank	complete	North America; USA: Washington,Pierce County		2020-04-03
MT632795.1	2697049	SARS-CoV-2/human/USA/WA-S454/2020	29864	GenBank	complete	North America; USA: Washington,Pierce County		2020-03-31
MT632793.1	2697049	SARS-CoV-2/human/USA/WA-S510/2020	29870	GenBank	complete	North America; USA: Washington,Yakima County		2020-03-25
MT632790.1	2697049	SARS-CoV-2/human/USA/WA-S439/2020	29868	GenBank	complete	North America; USA: Washington,Pierce County		2020-04-02
MT632788.1	2697049	SARS-CoV-2/human/USA/WA-S491/2020	29859	GenBank	complete	North America; USA: Washington,Pierce County		2020-04-02
MT632786.1	2697049	SARS-CoV-2/human/USA/WA-S548/2020	29874	GenBank	complete	North America; USA: Washington,Pierce County		2020-03-31
MT632773.1	2697049	SARS-CoV-2/human/USA/WA-S563/2020	29840	GenBank	complete	North America; USA: Washington,Pierce County		2020-03-31
MT632772.1	2697049	SARS-CoV-2/human/USA/WA-S586/2020	29858	GenBank	complete	North America; USA: Washington,Pierce County		2020-03-31
MT632766.1	2697049	SARS-CoV-2/human/USA/WA-S484/2020	29877	GenBank	complete	North America; USA: Washington,Pierce County		2020-04-02
MT632632.1	2697049	SARS-CoV-2/human/USA/WA-S271/2020	29856	GenBank	complete	North America; USA: Washington,King County		2020-03-31
MT632631.1	2697049	SARS-CoV-2/human/USA/WA-S299/2020	29858	GenBank	complete	North America; USA: Washington,King County		2020-03-31
MT632624.1	2697049	SARS-CoV-2/human/USA/WA-S150/2020	29873	GenBank	complete	North America; USA: Washington,King County		2020-03-14
MT632623.1	2697049	SARS-CoV-2/human/USA/WA-S133/2020	29868	GenBank	complete	North America; USA: Washington,King County		2020-03-13
MT632622.1	2697049	SARS-CoV-2/human/USA/WA-S159/2020	29868	GenBank	complete	North America; USA: Washington,Snohomish County		2020-03-16
MT632621.1	2697049	SARS-CoV-2/human/USA/WA-S144/2020	29867	GenBank	complete	North America; USA: Washington,King County		2020-03-15
MT632620.1	2697049	SARS-CoV-2/human/USA/WA-S181/2020	29859	GenBank	complete	North America; USA: Washington		2020-03-19
MT632619.1	2697049	SARS-CoV-2/human/USA/WA-S240/2020	29855	GenBank	complete	North America; USA: Washington,King County		2020-03-06
MT632618.1	2697049	SARS-CoV-2/human/USA/WA-S141/2020	29862	GenBank	complete	North America; USA: Washington,King County		2020-03-13
MT632616.1	2697049	SARS-CoV-2/human/USA/WA-S241/2020	29857	GenBank	complete	North America; USA: Washington,King County		2020-03-04
MT632615.1	2697049	SARS-CoV-2/human/USA/WA-S155/2020	29836	GenBank	complete	North America; USA: Washington,King County		2020-03-16
MT632614.1	2697049	SARS-CoV-2/human/USA/WA-S156/2020	29860	GenBank	complete	North America; USA: Washington,King County		2020-03-16
MT632613.1	2697049	SARS-CoV-2/human/USA/WA-S125/2020	29859	GenBank	complete	North America; USA: Washington,King County		2020-03-13
MT632612.1	2697049	SARS-CoV-2/human/USA/WA-S235/2020	29857	GenBank	complete	North America; USA: Washington,King County		2020-02-29
MT632611.1	2697049	SARS-CoV-2/human/USA/WA-S246/2020	29856	GenBank	complete	North America; USA: Washington,King County		2020-03-10
MT632610.1	2697049	SARS-CoV-2/human/USA/WA-S130/2020	29854	GenBank	complete	North America; USA: Washington,King County		2020-03-13
MT632609.1	2697049	SARS-CoV-2/human/USA/WA-S248/2020	29856	GenBank	complete	North America; USA: Washington,King County		2020-03-10
MT632608.1	2697049	SARS-CoV-2/human/USA/WA-S142/2020	29869	GenBank	complete	North America; USA: Washington,King County		2020-03-13
MT632607.1	2697049	SARS-CoV-2/human/USA/WA-S249/2020	29854	GenBank	complete	North America; USA: Washington,King County		2020-03-01
MT632606.1	2697049	SARS-CoV-2/human/USA/WA-S250/2020	29855	GenBank	complete	North America; USA: Washington,Snohomish County		2020-03-03
MT632605.1	2697049	SARS-CoV-2/human/USA/WA-S123/2020	29868	GenBank	complete	North America; USA: Washington		2020-02-29
MT632603.1	2697049	SARS-CoV-2/human/USA/WA-S129/2020	29868	GenBank	complete	North America; USA: Washington,King County		2020-03-13
MT632602.1	2697049	SARS-CoV-2/human/USA/WA-S127/2020	29869	GenBank	complete	North America; USA: Washington,King County		2020-03-13
MT632601.1	2697049	SARS-CoV-2/human/USA/WA-S219/2020	29859	GenBank	complete	North America; USA: Washington,Pierce County		2020-03-20
MT632600.1	2697049	SARS-CoV-2/human/USA/WA-S126/2020	29868	GenBank	complete	North America; USA: Washington,King County		2020-03-13
MT632599.1	2697049	SARS-CoV-2/human/USA/WA-S207/2020	29859	GenBank	complete	North America; USA: Washington		2020-03-20
MT632598.1	2697049	SARS-CoV-2/human/USA/WA-S140/2020	29857	GenBank	complete	North America; USA: Washington,King County		2020-03-12
MT632597.1	2697049	SARS-CoV-2/human/USA/WA-S236/2020	29868	GenBank	complete	North America; USA: Washington,King County		2020-03-01
MT632596.1	2697049	SARS-CoV-2/human/USA/WA-S143/2020	29857	GenBank	complete	North America; USA: Washington,King County		2020-03-15
MT632595.1	2697049	SARS-CoV-2/human/USA/WA-S139/2020	29857	GenBank	complete	North America; USA: Washington,King County		2020-03-12
MT632594.1	2697049	SARS-CoV-2/human/USA/WA-S184/2020	29858	GenBank	complete	North America; USA: Washington,King County		2020-03-19
MT632593.1	2697049	SARS-CoV-2/human/USA/WA-S253/2020	29857	GenBank	complete	North America; USA: Washington,Snohomish County		2020-03-07
MT632591.1	2697049	SARS-CoV-2/human/USA/WA-S145/2020	29858	GenBank	complete	North America; USA: Washington,King County		2020-03-15
MT632589.1	2697049	SARS-CoV-2/human/USA/WA-S170/2020	29859	GenBank	complete	North America; USA: Washington,Yakima County		2020-03-17
MT632588.1	2697049	SARS-CoV-2/human/USA/WA-S178/2020	29863	GenBank	complete	North America; USA: Washington,King County		2020-03-20
MT632586.1	2697049	SARS-CoV-2/human/USA/WA-S254/2020	29857	GenBank	complete	North America; USA: Washington,Snohomish County		2020-02-24
MT632585.1	2697049	SARS-CoV-2/human/USA/WA-S247/2020	29858	GenBank	complete	North America; USA: Washington,King County		2020-03-01
MT632584.1	2697049	SARS-CoV-2/human/USA/WA-S221/2020	29868	GenBank	complete	North America; USA: Washington,King County		2020-03-19
MT632583.1	2697049	SARS-CoV-2/human/USA/WA-S200/2020	29868	GenBank	complete	North America; USA: Washington,Yakima County		2020-03-20
MT632582.1	2697049	SARS-CoV-2/human/USA/WA-S137/2020	29856	GenBank	complete	North America; USA: Washington,King County		2020-03-13
MT632581.1	2697049	SARS-CoV-2/human/USA/WA-S256/2020	29878	GenBank	complete	North America; USA: Washington,King County		2020-03-02
MT632580.1	2697049	SARS-CoV-2/human/USA/WA-S135/2020	29869	GenBank	complete	North America; USA: Washington,King County		2020-03-13
MT632578.1	2697049	SARS-CoV-2/human/USA/WA-S175/2020	29867	GenBank	complete	North America; USA: Washington,King County		2020-03-19
MT632577.1	2697049	SARS-CoV-2/human/USA/WA-S211/2020	29869	GenBank	complete	North America; USA: Washington,King County		2020-03-20
MT632576.1	2697049	SARS-CoV-2/human/USA/WA-S239/2020	29855	GenBank	complete	North America; USA: Washington,King County		2020-03-07
MT632575.1	2697049	SARS-CoV-2/human/USA/WA-S255/2020	29862	GenBank	complete	North America; USA: Washington,Clark County		2020-03-08
MT632574.1	2697049	SARS-CoV-2/human/USA/WA-S183/2020	29868	GenBank	complete	North America; USA: Washington,King County		2020-03-19
MT632573.1	2697049	SARS-CoV-2/human/USA/WA-S176/2020	29859	GenBank	complete	North America; USA: Washington,King County		2020-03-19
MT632572.1	2697049	SARS-CoV-2/human/USA/WA-S229/2020	29859	GenBank	complete	North America; USA: Washington,King County		2020-03-19
MT632570.1	2697049	SARS-CoV-2/human/USA/WA-S251/2020	29863	GenBank	complete	North America; USA: Washington,Skagit County		2020-03-11
MT632569.1	2697049	SARS-CoV-2/human/USA/WA-S128/2020	29869	GenBank	complete	North America; USA: Washington,King County		2020-03-13
MT632567.1	2697049	SARS-CoV-2/human/USA/WA-S234/2020	29870	GenBank	complete	North America; USA: Washington,King County		2020-02-28
MT632566.1	2697049	SARS-CoV-2/human/USA/WA-S160/2020	29833	GenBank	complete	North America; USA: Washington,King County		2020-03-17
MT632565.1	2697049	SARS-CoV-2/human/USA/WA-S237/2020	29852	GenBank	complete	North America; USA: Washington		2020-03-06
MT632564.1	2697049	SARS-CoV-2/human/USA/WA-S242/2020	29862	GenBank	complete	North America; USA: Washington,King County		2020-03-01
MT632563.1	2697049	SARS-CoV-2/human/USA/WA-S201/2020	29869	GenBank	complete	North America; USA: Washington,King County		2020-03-20
MT632562.1	2697049	SARS-CoV-2/human/USA/WA-S138/2020	29867	GenBank	complete	North America; USA: Washington,Snohomish County		2020-03-12
MT632561.1	2697049	SARS-CoV-2/human/USA/WA-S230/2020	29868	GenBank	complete	North America; USA: Washington,King County		2020-03-19
MT632560.1	2697049	SARS-CoV-2/human/USA/WA-S152/2020	29856	GenBank	complete	North America; USA: Washington,King County		2020-03-16
MT632559.1	2697049	SARS-CoV-2/human/USA/WA-S161/2020	29862	GenBank	complete	North America; USA: Washington,King County		2020-03-17
MT632558.1	2697049	SARS-CoV-2/human/USA/WA-S233/2020	29864	GenBank	complete	North America; USA: Washington,Snohomish County		2020-03-03
MT632557.1	2697049	SARS-CoV-2/human/USA/WA-S177/2020	29858	GenBank	complete	North America; USA: Washington,King County		2020-03-19
MT632556.1	2697049	SARS-CoV-2/human/USA/WA-S174/2020	29869	GenBank	complete	North America; USA: Washington,King County		2020-03-19
MT632555.1	2697049	SARS-CoV-2/human/USA/WA-S136/2020	29867	GenBank	complete	North America; USA: Washington,King County		2020-03-13
MT632554.1	2697049	SARS-CoV-2/human/USA/WA-S212/2020	29871	GenBank	complete	North America; USA: Washington		2020-03-19
MT632552.1	2697049	SARS-CoV-2/human/USA/WA-S131/2020	29870	GenBank	complete	North America; USA: Washington,King County		2020-03-13
MT632551.1	2697049	SARS-CoV-2/human/USA/WA-S210/2020	29857	GenBank	complete	North America; USA: Washington,King County		2020-03-19
MT632550.1	2697049	SARS-CoV-2/human/USA/WA-S185/2020	29871	GenBank	complete	North America; USA: Washington		2020-03-19
MT632548.1	2697049	SARS-CoV-2/human/USA/WA-S238/2020	29857	GenBank	complete	North America; USA: Washington,King County		2020-03-02
MT632546.1	2697049	SARS-CoV-2/human/USA/WA-S187/2020	29861	GenBank	complete	North America; USA: Washington,King County		2020-03-20
MT632545.1	2697049	SARS-CoV-2/human/USA/WA-S243/2020	29856	GenBank	complete	North America; USA: Washington,King County		2020-02-29
MT632544.1	2697049	SARS-CoV-2/human/USA/WA-S190/2020	29859	GenBank	complete	North America; USA: Washington,King County		2020-03-23
MT632543.1	2697049	SARS-CoV-2/human/USA/WA-S154/2020	29862	GenBank	complete	North America; USA: Washington,King County		2020-03-16
MT632542.1	2697049	SARS-CoV-2/human/USA/WA-S257/2020	29839	GenBank	complete	North America; USA: Washington,King County		2020-02-25
MT632539.1	2697049	SARS-CoV-2/human/USA/WA-S224/2020	29869	GenBank	complete	North America; USA: Washington,King County		2020-03-19
MT632538.1	2697049	SARS-CoV-2/human/USA/WA-S193/2020	29861	GenBank	complete	North America; USA: Washington,Grant County		2020-03-19
MT632537.1	2697049	SARS-CoV-2/human/USA/WA-S171/2020	29849	GenBank	complete	North America; USA: Washington		2020-03-19
MT632535.1	2697049	SARS-CoV-2/human/USA/WA-S153/2020	29868	GenBank	complete	North America; USA: Washington,King County		2020-03-16
MT632534.1	2697049	SARS-CoV-2/human/USA/WA-S227/2020	29860	GenBank	complete	North America; USA: Washington		2020-03-20
MT632531.1	2697049	SARS-CoV-2/human/USA/WA-S166/2020	29851	GenBank	complete	North America; USA: Washington,King County		2020-03-18
MT632526.1	2697049	SARS-CoV-2/human/USA/WA-S215/2020	29857	GenBank	complete	North America; USA: Washington		2020-03-20
MT632524.1	2697049	SARS-CoV-2/human/USA/WA-S173/2020	29856	GenBank	complete	North America; USA: Washington		2020-03-19
MT632518.1	2697049	SARS-CoV-2/human/USA/WA-S252/2020	29857	GenBank	complete	North America; USA: Washington,King County		2020-03-02
MT632515.1	2697049	SARS-CoV-2/human/USA/WA-S172/2020	29859	GenBank	complete	North America; USA: Washington,King County		2020-03-19
MT632514.1	2697049	SARS-CoV-2/human/USA/WA-S194/2020	29863	GenBank	complete	North America; USA: Washington,King County		2020-03-20
MT632506.1	2697049	SARS-CoV-2/human/USA/WA-S245/2020	29855	GenBank	complete	North America; USA: Washington,Snohomish County		2020-03-02
MT632502.1	2697049	SARS-CoV-2/human/USA/WA-S232/2020	29871	GenBank	complete	North America; USA: Washington,Clark County		2020-03-08
MT632501.1	2697049	SARS-CoV-2/human/USA/WA-S158/2020	29868	GenBank	complete	North America; USA: Washington,Snohomish County		2020-03-16
MT632500.1	2697049	SARS-CoV-2/human/USA/WA-S147/2020	29868	GenBank	complete	North America; USA: Washington,King County		2020-03-14
MT632496.1	2697049	SARS-CoV-2/human/USA/WA-S196/2020	29852	GenBank	complete	North America; USA: Washington,King County		2020-03-19
MT632495.1	2697049	SARS-CoV-2/human/USA/WA-S151/2020	29868	GenBank	complete	North America; USA: Washington,Snohomish County		2020-03-16
MT632494.1	2697049	SARS-CoV-2/human/USA/WA-S157/2020	29846	GenBank	complete	North America; USA: Washington,Snohomish County		2020-03-16
MT632491.1	2697049	SARS-CoV-2/human/USA/WA-S165/2020	29839	GenBank	complete	North America; USA: Washington,King County		2020-03-18
MT628272.1	2697049	SARS-CoV-2/human/USA/CA-CZB-1620/2020	29837	GenBank	complete	North America; USA: CA		2020-04-21
MT628271.1	2697049	SARS-CoV-2/human/USA/CA-CZB-1619/2020	29830	GenBank	complete	North America; USA: CA		2020-04-20
MT628269.1	2697049	SARS-CoV-2/human/USA/CA-CZB-1617/2020	29864	GenBank	complete	North America; USA: CA		2020-04-17
MT628268.1	2697049	SARS-CoV-2/human/USA/CA-CZB-1616/2020	29841	GenBank	complete	North America; USA: CA		2020-04-16
MT628267.1	2697049	SARS-CoV-2/human/USA/CA-CZB-1615/2020	29851	GenBank	complete	North America; USA: CA		2020-04-14
MT628266.1	2697049	SARS-CoV-2/human/USA/CA-CZB-1614/2020	29813	GenBank	complete	North America; USA: CA		2020-04-14
MT628263.1	2697049	SARS-CoV-2/human/USA/CA-CZB-1611/2020	29805	GenBank	complete	North America; USA: CA		2020-04-09
MT628260.1	2697049	SARS-CoV-2/human/USA/CA-CZB-1608/2020	29887	GenBank	complete	North America; USA: CA		2020-04-06
MT628259.1	2697049	SARS-CoV-2/human/USA/CA-CZB-1607/2020	29813	GenBank	complete	North America; USA: CA		2020-04-06
MT628257.1	2697049	SARS-CoV-2/human/USA/CA-CZB-1605/2020	29844	GenBank	complete	North America; USA: CA		2020-04-04
MT628256.1	2697049	SARS-CoV-2/human/USA/CA-CZB-1604/2020	29860	GenBank	complete	North America; USA: CA		2020-04-03
MT628255.1	2697049	SARS-CoV-2/human/USA/CA-CZB-1603/2020	29818	GenBank	complete	North America; USA: CA		2020-04-03
MT628254.1	2697049	SARS-CoV-2/human/USA/CA-CZB-1602/2020	29842	GenBank	complete	North America; USA: CA		2020-04-01
MT628253.1	2697049	SARS-CoV-2/human/USA/CA-CZB-1601/2020	29848	GenBank	complete	North America; USA: CA		2020-04-02
MT628251.1	2697049	SARS-CoV-2/human/USA/CA-CZB-1599/2020	29816	GenBank	complete	North America; USA: CA		2020-03-31
MT628247.1	2697049	SARS-CoV-2/human/USA/CA-CZB-1594/2020	29824	GenBank	complete	North America; USA: CA		2020-03-28
MT628238.1	2697049	SARS-CoV-2/human/USA/CA-CZB-1585/2020	29815	GenBank	complete	North America; USA: CA		2020-03-22
MT628234.1	2697049	SARS-CoV-2/human/USA/CA-CZB-1581/2020	29848	GenBank	complete	North America; USA: CA		2020-03-21
MT628232.1	2697049	SARS-CoV-2/human/USA/CA-CZB-1578/2020	29836	GenBank	complete	North America; USA: CA		2020-03-18
MT628231.1	2697049	SARS-CoV-2/human/USA/CA-CZB-1577/2020	29833	GenBank	complete	North America; USA: CA		2020-03-14
MT628230.1	2697049	SARS-CoV-2/human/USA/CA-CZB-1576/2020	29855	GenBank	complete	North America; USA: CA		2020-03-13
MT628219.1	2697049	SARS-CoV-2/human/USA/CA-CZB-1555/2020	29812	GenBank	complete	North America; USA: CA		2020-03-18
MT628174.1	2697049	SARS-CoV-2/human/USA/CA-CZB-1497/2020	29856	GenBank	complete	North America; USA: CA		2020-03-27
MT628136.1	2697049	SARS-CoV-2/human/USA/CA-CZB-1430/2020	29862	GenBank	complete	North America; USA: CA		2020-03-23
MT628104.1	2697049	SARS-CoV-2/human/USA/CA-CZB-1353/2020	29817	GenBank	complete	North America; USA: CA		2020-04-11
MT628095.1	2697049	SARS-CoV-2/human/USA/CA-CZB-1330/2020	29813	GenBank	complete	North America; USA: CA		2020-04-02
MT628081.1	2697049	SARS-CoV-2/human/USA/WA-S635/2020	29872	GenBank	complete	North America; USA: Washington,Yakima County		2020-04-17
MT628080.1	2697049	SARS-CoV-2/human/USA/WA-S654/2020	29860	GenBank	complete	North America; USA: Washington,Yakima County		2020-04-21
MT628076.1	2697049	SARS-CoV-2/human/USA/WA-S664/2020	29857	GenBank	complete	North America; USA: Washington,Yakima County		2020-04-22
MT628073.1	2697049	SARS-CoV-2/human/USA/WA-S631/2020	29869	GenBank	complete	North America; USA: Washington,Yakima County		2020-04-17
MT628069.1	2697049	SARS-CoV-2/human/USA/WA-S668/2020	29857	GenBank	complete	North America; USA: Washington,Yakima County		2020-04-22
MT628068.1	2697049	SARS-CoV-2/human/USA/WA-S663/2020	29857	GenBank	complete	North America; USA: Washington,Yakima County		2020-04-21
MT628066.1	2697049	SARS-CoV-2/human/USA/WA-S666/2020	29858	GenBank	complete	North America; USA: Washington,Yakima County		2020-04-22
MT628064.1	2697049	SARS-CoV-2/human/USA/WA-S640/2020	29858	GenBank	complete	North America; USA: Washington,Yakima County		2020-04-18
MT628061.1	2697049	SARS-CoV-2/human/USA/WA-S665/2020	29857	GenBank	complete	North America; USA: Washington,Yakima County		2020-04-22
MT628058.1	2697049	SARS-CoV-2/human/USA/WA-S641/2020	29869	GenBank	complete	North America; USA: Washington,Yakima County		2020-04-18
MT628053.1	2697049	SARS-CoV-2/human/USA/WA-S650/2020	29863	GenBank	complete	North America; USA: Washington,Yakima County		2020-04-20
MT628051.1	2697049	SARS-CoV-2/human/USA/WA-S658/2020	29859	GenBank	complete	North America; USA: Washington,Yakima County		2020-04-21
MT628045.1	2697049	SARS-CoV-2/human/USA/WA-S632/2020	29864	GenBank	complete	North America; USA: Washington,Yakima County		2020-04-17
MT627921.1	2697049	SARS-CoV-2/human/USA/WA-S609/2020	29859	GenBank	complete	North America; USA: Washington		2020-04-23
MT627758.1	2697049	SARS-CoV-2/human/USA/WA-S594/2020	29857	GenBank	complete	North America; USA: Washington,King County		2020-04-12
MT627757.1	2697049	SARS-CoV-2/human/USA/WA-S598/2020	29859	GenBank	complete	North America; USA: Washington,King County		2020-04-13
MT627756.1	2697049	SARS-CoV-2/human/USA/WA-S588/2020	29857	GenBank	complete	North America; USA: Washington,King County		2020-04-02
MT627752.1	2697049	SARS-CoV-2/human/USA/WA-S595/2020	29863	GenBank	complete	North America; USA: Washington,King County		2020-04-12
MT627751.1	2697049	SARS-CoV-2/human/USA/WA-S590/2020	29857	GenBank	complete	North America; USA: Washington,King County		2020-04-04
MT627750.1	2697049	SARS-CoV-2/human/USA/WA-S606/2020	29859	GenBank	complete	North America; USA: Washington,King County		2020-04-20
MT627638.1	2697049	SARS-CoV-2/human/USA/WA-S259/2020	29870	GenBank	complete	North America; USA: Washington,King County		2020-03-04
MT627637.1	2697049	SARS-CoV-2/human/USA/WA-S265/2020	29857	GenBank	complete	North America; USA: Washington,Snohomish County		2020-03-05
MT627636.1	2697049	SARS-CoV-2/human/USA/WA-S273/2020	29867	GenBank	complete	North America; USA: Washington,King County		2020-03-12
MT627635.1	2697049	SARS-CoV-2/human/USA/WA-S286/2020	29857	GenBank	complete	North America; USA: Washington,Pierce County		2020-03-15
MT627634.1	2697049	SARS-CoV-2/human/USA/WA-S301/2020	29858	GenBank	complete	North America; USA: Washington,Pierce County		2020-03-14
MT627633.1	2697049	SARS-CoV-2/human/USA/WA-S287/2020	29859	GenBank	complete	North America; USA: Washington,King County		2020-03-06
MT627632.1	2697049	SARS-CoV-2/human/USA/WA-S268/2020	29857	GenBank	complete	North America; USA: Washington,King County		2020-03-05
MT627630.1	2697049	SARS-CoV-2/human/USA/WA-S277/2020	29851	GenBank	complete	North America; USA: Washington,King County		2020-02-22
MT627629.1	2697049	SARS-CoV-2/human/USA/WA-S288/2020	29856	GenBank	complete	North America; USA: Washington,King County		2020-03-06
MT627627.1	2697049	SARS-CoV-2/human/USA/WA-S272/2020	29856	GenBank	complete	North America; USA: Washington,King County		2020-02-26
MT627626.1	2697049	SARS-CoV-2/human/USA/WA-S263/2020	29868	GenBank	complete	North America; USA: Washington,King County		2020-03-05
MT627625.1	2697049	SARS-CoV-2/human/USA/WA-S281/2020	29867	GenBank	complete	North America; USA: Washington,King County		2020-02-29
MT627624.1	2697049	SARS-CoV-2/human/USA/WA-S275/2020	29859	GenBank	complete	North America; USA: Washington,King County		2020-03-06
MT627623.1	2697049	SARS-CoV-2/human/USA/WA-S298/2020	29862	GenBank	complete	North America; USA: Washington,King County		2020-03-05
MT627619.1	2697049	SARS-CoV-2/human/USA/WA-S296/2020	29856	GenBank	complete	North America; USA: Washington,King County		2020-03-13
MT627618.1	2697049	SARS-CoV-2/human/USA/WA-S279/2020	29863	GenBank	complete	North America; USA: Washington,King County		2020-03-04
MT627615.1	2697049	SARS-CoV-2/human/USA/WA-S297/2020	29856	GenBank	complete	North America; USA: Washington,King County		2020-03-13
MT627614.1	2697049	SARS-CoV-2/human/USA/WA-S270/2020	29867	GenBank	complete	North America; USA: Washington,King County		2020-03-06
MT627613.1	2697049	SARS-CoV-2/human/USA/WA-S260/2020	29860	GenBank	complete	North America; USA: Washington,King County		2020-03-12
MT627612.1	2697049	SARS-CoV-2/human/USA/WA-S292/2020	29863	GenBank	complete	North America; USA: Washington,King County		2020-03-05
MT627609.1	2697049	SARS-CoV-2/human/USA/WA-S264/2020	29868	GenBank	complete	North America; USA: Washington,King County		2020-03-03
MT627607.1	2697049	SARS-CoV-2/human/USA/WA-S283/2020	29859	GenBank	complete	North America; USA: Washington,King County		2020-03-21
MT627437.1	2697049	SARS-CoV-2/human/USA/WA-QDX-104/2020	29875	GenBank	complete	North America; USA: WA		2020-03-13
MT627417.1	2697049	SARS-CoV-2/human/USA/CA-QDX-99/2020	29844	GenBank	complete	North America; USA: CA		2020-03-13
MT627414.1	2697049	SARS-CoV-2/human/USA/CA-QDX-92/2020	29896	GenBank	complete	North America; USA: CA		2020-03-13
MT627412.1	2697049	SARS-CoV-2/human/USA/CA-QDX-84/2020	29861	GenBank	complete	North America; USA: CA		2020-03-13
MT627318.1	2697049	SARS-CoV-2/human/USA/WA-S99/2020	29858	GenBank	complete	North America; USA: Washington,King County		2020-02-28
MT627317.1	2697049	SARS-CoV-2/human/USA/WA-S36/2020	29868	GenBank	complete	North America; USA: Washington		2020-03-02
MT627316.1	2697049	SARS-CoV-2/human/USA/WA-S20/2020	29869	GenBank	complete	North America; USA: Washington		2020-03-02
MT627315.1	2697049	SARS-CoV-2/human/USA/WA-S100/2020	29873	GenBank	complete	North America; USA: Washington,King County		2020-02-29
MT627314.1	2697049	SARS-CoV-2/human/USA/WA-S75/2020	29857	GenBank	complete	North America; USA: Washington,King County		2020-03-05
MT627312.1	2697049	SARS-CoV-2/human/USA/WA-S115/2020	29843	GenBank	complete	North America; USA: Washington,King County		2020-02-29
MT627311.1	2697049	SARS-CoV-2/human/USA/WA-S51/2020	29854	GenBank	complete	North America; USA: Washington		2020-03-03
MT627310.1	2697049	SARS-CoV-2/human/USA/WA-S66/2020	29857	GenBank	complete	North America; USA: Washington,Snohomish County		2020-03-06
MT627309.1	2697049	SARS-CoV-2/human/USA/WA-S34/2020	29848	GenBank	complete	North America; USA: Washington		2020-03-02
MT627308.1	2697049	SARS-CoV-2/human/USA/WA-S53/2020	29858	GenBank	complete	North America; USA: Washington,Snohomish County		2020-03-03
MT627307.1	2697049	SARS-CoV-2/human/USA/WA-S45/2020	29855	GenBank	complete	North America; USA: Washington		2020-02-29
MT627306.1	2697049	SARS-CoV-2/human/USA/WA-S63/2020	29858	GenBank	complete	North America; USA: Washington,King County		2020-03-04
MT627305.1	2697049	SARS-CoV-2/human/USA/WA-S59/2020	29862	GenBank	complete	North America; USA: Washington,King County		2020-03-02
MT627304.1	2697049	SARS-CoV-2/human/USA/WA-S108/2020	29858	GenBank	complete	North America; USA: Washington,King County		2020-02-29
MT627303.1	2697049	SARS-CoV-2/human/USA/WA-S12/2020	29857	GenBank	complete	North America; USA: Washington		2020-03-03
MT627302.1	2697049	SARS-CoV-2/human/USA/WA-S69/2020	29857	GenBank	complete	North America; USA: Washington,King County		2020-03-05
MT627300.1	2697049	SARS-CoV-2/human/USA/WA-S39/2020	29868	GenBank	complete	North America; USA: Washington,Snohomish County		2020-03-04
MT627299.1	2697049	SARS-CoV-2/human/USA/WA-S46/2020	29859	GenBank	complete	North America; USA: Washington		2020-02-29
MT627298.1	2697049	SARS-CoV-2/human/USA/WA-S109/2020	29859	GenBank	complete	North America; USA: Washington,Snohomish County		2020-03-01
MT627297.1	2697049	SARS-CoV-2/human/USA/WA-S65/2020	29851	GenBank	complete	North America; USA: Washington,King County		2020-03-03
MT627296.1	2697049	SARS-CoV-2/human/USA/WA-S21/2020	29859	GenBank	complete	North America; USA: Washington,King County		2020-03-02
MT627295.1	2697049	SARS-CoV-2/human/USA/WA-S42/2020	29858	GenBank	complete	North America; USA: Washington,King County		2020-02-28
MT627294.1	2697049	SARS-CoV-2/human/USA/WA-S71/2020	29860	GenBank	complete	North America; USA: Washington,King County		2020-03-05
MT627293.1	2697049	SARS-CoV-2/human/USA/WA-S55/2020	29865	GenBank	complete	North America; USA: Washington,King County		2020-02-29
MT627292.1	2697049	SARS-CoV-2/human/USA/WA-S17/2020	29858	GenBank	complete	North America; USA: Washington,King County		2020-03-03
MT627291.1	2697049	SARS-CoV-2/human/USA/WA-S38/2020	29857	GenBank	complete	North America; USA: Washington,Snohomish County		2020-03-04
MT627290.1	2697049	SARS-CoV-2/human/USA/WA-S101/2020	29868	GenBank	complete	North America; USA: Washington,King County		2020-02-28
MT627289.1	2697049	SARS-CoV-2/human/USA/WA-S72/2020	29862	GenBank	complete	North America; USA: Washington,King County		2020-03-06
MT627288.1	2697049	SARS-CoV-2/human/USA/WA-S82/2020	29857	GenBank	complete	North America; USA: Washington,King County		2020-02-22
MT627287.1	2697049	SARS-CoV-2/human/USA/WA-S88/2020	29868	GenBank	complete	North America; USA: Washington,King County		2020-03-01
MT627286.1	2697049	SARS-CoV-2/human/USA/WA-S40/2020	29852	GenBank	complete	North America; USA: Washington,Snohomish County		2020-02-28
MT627285.1	2697049	SARS-CoV-2/human/USA/WA-S13/2020	29848	GenBank	complete	North America; USA: Washington,King County		2020-03-03
MT627284.1	2697049	SARS-CoV-2/human/USA/WA-S57/2020	29859	GenBank	complete	North America; USA: Washington		2020-03-03
MT627283.1	2697049	SARS-CoV-2/human/USA/WA-S91/2020	29859	GenBank	complete	North America; USA: Washington,Snohomish County		2020-03-02
MT627282.1	2697049	SARS-CoV-2/human/USA/WA-S61/2020	29856	GenBank	complete	North America; USA: Washington,King County		2020-03-05
MT627281.1	2697049	SARS-CoV-2/human/USA/WA-S19/2020	29857	GenBank	complete	North America; USA: Washington,King County		2020-03-02
MT627280.1	2697049	SARS-CoV-2/human/USA/WA-S29/2020	29856	GenBank	complete	North America; USA: Washington,Grant County		2020-03-02
MT627279.1	2697049	SARS-CoV-2/human/USA/WA-S48/2020	29856	GenBank	complete	North America; USA: Washington,Snohomish County		2020-02-29
MT627278.1	2697049	SARS-CoV-2/human/USA/WA-S74/2020	29858	GenBank	complete	North America; USA: Washington,King County		2020-03-05
MT627277.1	2697049	SARS-CoV-2/human/USA/WA-S68/2020	29863	GenBank	complete	North America; USA: Washington,King County		2020-03-04
MT627276.1	2697049	SARS-CoV-2/human/USA/WA-S43/2020	29850	GenBank	complete	North America; USA: Washington		2020-02-27
MT627275.1	2697049	SARS-CoV-2/human/USA/WA-S44/2020	29856	GenBank	complete	North America; USA: Washington		2020-02-28
MT627274.1	2697049	SARS-CoV-2/human/USA/WA-S102/2020	29868	GenBank	complete	North America; USA: Washington,King County		2020-02-28
MT627273.1	2697049	SARS-CoV-2/human/USA/WA-S15/2020	29868	GenBank	complete	North America; USA: Washington,King County		2020-03-02
MT627272.1	2697049	SARS-CoV-2/human/USA/WA-S24/2020	29855	GenBank	complete	North America; USA: Washington,Snohomish County		2020-03-02
MT627271.1	2697049	SARS-CoV-2/human/USA/WA-S116/2020	29863	GenBank	complete	North America; USA: Washington		2020-03-02
MT627270.1	2697049	SARS-CoV-2/human/USA/WA-S84/2020	29868	GenBank	complete	North America; USA: Washington,King County		2020-02-21
MT627269.1	2697049	SARS-CoV-2/human/USA/WA-S93/2020	29868	GenBank	complete	North America; USA: Washington,King County		2020-02-29
MT627268.1	2697049	SARS-CoV-2/human/USA/WA-S114/2020	29857	GenBank	complete	North America; USA: Washington,Snohomish County		2020-03-05
MT627267.1	2697049	SARS-CoV-2/human/USA/WA-S47/2020	29860	GenBank	complete	North America; USA: Washington,Snohomish County		2020-02-29
MT627266.1	2697049	SARS-CoV-2/human/USA/WA-S28/2020	29859	GenBank	complete	North America; USA: Washington,Snohomish County		2020-03-02
MT627265.1	2697049	SARS-CoV-2/human/USA/WA-S16/2020	29860	GenBank	complete	North America; USA: Washington		2020-03-03
MT627264.1	2697049	SARS-CoV-2/human/USA/WA-S56/2020	29843	GenBank	complete	North America; USA: Washington,King County		2020-03-05
MT627263.1	2697049	SARS-CoV-2/human/USA/WA-S81/2020	29860	GenBank	complete	North America; USA: Washington,King County		2020-02-26
MT627262.1	2697049	SARS-CoV-2/human/USA/WA-S26/2020	29869	GenBank	complete	North America; USA: Washington,Snohomish County		2020-03-02
MT627261.1	2697049	SARS-CoV-2/human/USA/WA-S92/2020	29868	GenBank	complete	North America; USA: Washington,King County		2020-02-29
MT627260.1	2697049	SARS-CoV-2/human/USA/WA-S49/2020	29857	GenBank	complete	North America; USA: Washington,King County		2020-03-04
MT627259.1	2697049	SARS-CoV-2/human/USA/WA-S54/2020	29857	GenBank	complete	North America; USA: Washington,King County		2020-03-05
MT627258.1	2697049	SARS-CoV-2/human/USA/WA-S94/2020	29852	GenBank	complete	North America; USA: Washington,Snohomish County		2020-02-28
MT627257.1	2697049	SARS-CoV-2/human/USA/WA-S79/2020	29859	GenBank	complete	North America; USA: Washington,King County		2020-03-05
MT627256.1	2697049	SARS-CoV-2/human/USA/WA-S104/2020	29859	GenBank	complete	North America; USA: Washington,Snohomish County		2020-03-05
MT627255.1	2697049	SARS-CoV-2/human/USA/WA-S52/2020	29859	GenBank	complete	North America; USA: Washington,Snohomish County		2020-03-03
MT627254.1	2697049	SARS-CoV-2/human/USA/WA-S118/2020	29868	GenBank	complete	North America; USA: Washington,King County		2020-03-01
MT627253.1	2697049	SARS-CoV-2/human/USA/WA-S103/2020	29870	GenBank	complete	North America; USA: Washington,King County		2020-02-28
MT627252.1	2697049	SARS-CoV-2/human/USA/WA-S105/2020	29871	GenBank	complete	North America; USA: Washington,King County		2020-02-28
MT627251.1	2697049	SARS-CoV-2/human/USA/WA-S117/2020	29866	GenBank	complete	North America; USA: Washington		2020-03-02
MT627250.1	2697049	SARS-CoV-2/human/USA/WA-S70/2020	29857	GenBank	complete	North America; USA: Washington,King County		2020-03-05
MT627249.1	2697049	SARS-CoV-2/human/USA/WA-S122/2020	29875	GenBank	complete	North America; USA: Washington,Grant County		2020-03-02
MT627248.1	2697049	SARS-CoV-2/human/USA/WA-S98/2020	29869	GenBank	complete	North America; USA: Washington,King County		2020-02-29
MT627247.1	2697049	SARS-CoV-2/human/USA/WA-S80/2020	29851	GenBank	complete	North America; USA: Washington,King County		2020-03-05
MT627246.1	2697049	SARS-CoV-2/human/USA/WA-S86/2020	29857	GenBank	complete	North America; USA: Washington,King County		2020-03-01
MT627245.1	2697049	SARS-CoV-2/human/USA/WA-S107/2020	29862	GenBank	complete	North America; USA: Washington,King County		2020-02-29
MT627244.1	2697049	SARS-CoV-2/human/USA/WA-S33/2020	29855	GenBank	complete	North America; USA: Washington,Clark County		2020-03-01
MT627243.1	2697049	SARS-CoV-2/human/USA/WA-S90/2020	29857	GenBank	complete	North America; USA: Washington,Umatilla County		2020-02-29
MT627242.1	2697049	SARS-CoV-2/human/USA/WA-S119/2020	29853	GenBank	complete	North America; USA: Washington,King County		2020-02-29
MT627241.1	2697049	SARS-CoV-2/human/USA/WA-S32/2020	29868	GenBank	complete	North America; USA: Washington,Snohomish County		2020-03-02
MT627240.1	2697049	SARS-CoV-2/human/USA/WA-S67/2020	29855	GenBank	complete	North America; USA: Washington,King County		2020-03-04
MT627238.1	2697049	SARS-CoV-2/human/USA/WA-S76/2020	29859	GenBank	complete	North America; USA: Washington,King County		2020-03-05
MT627237.1	2697049	SARS-CoV-2/human/USA/WA-S18/2020	29851	GenBank	complete	North America; USA: Washington,King County		2020-03-03
MT627236.1	2697049	SARS-CoV-2/human/USA/WA-S50/2020	29855	GenBank	complete	North America; USA: Washington,King County		2020-03-05
MT627235.1	2697049	SARS-CoV-2/human/USA/WA-S95/2020	29859	GenBank	complete	North America; USA: Washington,King County		2020-02-28
MT627234.1	2697049	SARS-CoV-2/human/USA/WA-S58/2020	29852	GenBank	complete	North America; USA: Washington,Snohomish County		2020-03-05
MT627233.1	2697049	SARS-CoV-2/human/USA/WA-S89/2020	29858	GenBank	complete	North America; USA: Washington,Umatilla County		2020-02-29
MT627232.1	2697049	SARS-CoV-2/human/USA/WA-S83/2020	29849	GenBank	complete	North America; USA: Washington,King County		2020-03-05
MT627231.1	2697049	SARS-CoV-2/human/USA/WA-S23/2020	29851	GenBank	complete	North America; USA: Washington,Snohomish County		2020-03-02
MT627229.1	2697049	SARS-CoV-2/human/USA/WA-S73/2020	29867	GenBank	complete	North America; USA: Washington		2020-03-05
MT627228.1	2697049	SARS-CoV-2/human/USA/WA-S22/2020	29858	GenBank	complete	North America; USA: Washington,Snohomish County		2020-03-02
MT627227.1	2697049	SARS-CoV-2/human/USA/WA-S77/2020	29849	GenBank	complete	North America; USA: Washington,King County		2020-03-05
MT627226.1	2697049	SARS-CoV-2/human/USA/WA-S96/2020	29867	GenBank	complete	North America; USA: Washington,King County		2020-02-28
MT627225.1	2697049	SARS-CoV-2/human/USA/WA-S87/2020	29869	GenBank	complete	North America; USA: Washington,King County		2020-03-01
MT627223.1	2697049	SARS-CoV-2/human/USA/WA-S64/2020	29871	GenBank	complete	North America; USA: Washington,King County		2020-03-03
MT627221.1	2697049	SARS-CoV-2/human/USA/WA-S62/2020	29857	GenBank	complete	North America; USA: Washington,Snohomish County		2020-03-03
MT627219.1	2697049	SARS-CoV-2/human/USA/WA-S97/2020	29847	GenBank	complete	North America; USA: Washington,King County		2020-02-28
MT627217.1	2697049	SARS-CoV-2/human/USA/WA-S35/2020	29858	GenBank	complete	North America; USA: Washington		2020-03-02
MT627216.1	2697049	SARS-CoV-2/human/USA/WA-S106/2020	29868	GenBank	complete	North America; USA: Washington,King County		2020-02-29
MT627213.1	2697049	SARS-CoV-2/human/USA/WA-S37/2020	29843	GenBank	complete	North America; USA: Washington,King County		2020-03-04
MT614558.1	2697049	SARS-CoV-2/human/USA/UT-QDX-120/2020	29782	GenBank	complete	North America; USA: UT		2020-03-13
MT614556.1	2697049	SARS-CoV-2/human/USA/UT-QDX-118/2020	29782	GenBank	complete	North America; USA: UT		2020-03-13
MT614549.1	2697049	SARS-CoV-2/human/USA/NY-QDX-139/2020	29782	GenBank	complete	North America; USA: NY		2020-03-16
MT614548.1	2697049	SARS-CoV-2/human/USA/NY-QDX-137/2020	29782	GenBank	complete	North America; USA: NY		2020-03-16
MT614531.1	2697049	SARS-CoV-2/human/USA/MA-QDX-114/2020	29782	GenBank	complete	North America; USA: MA		2020-03-14
MT614512.1	2697049	SARS-CoV-2/human/USA/UT-QDX-20/2020	29782	GenBank	complete	North America; USA: UT		2020-03-12
MT614506.1	2697049	SARS-CoV-2/human/USA/PA-QDX-30/2020	29782	GenBank	complete	North America; USA: PA		2020-03-13
MT614505.1	2697049	SARS-CoV-2/human/USA/NY-QDX-81/2020	29782	GenBank	complete	North America; USA: NY		2020-03-15
MT614475.1	2697049	SARS-CoV-2/human/USA/CA-QDX-79/2020	29782	GenBank	complete	North America; USA: CA		2020-03-15
MT614474.1	2697049	SARS-CoV-2/human/USA/CA-QDX-78/2020	29782	GenBank	complete	North America; USA: CA		2020-03-16
MT614472.1	2697049	SARS-CoV-2/human/USA/CA-QDX-73/2020	29782	GenBank	complete	North America; USA: CA		2020-03-16
MT614468.1	2697049	SARS-CoV-2/human/USA/CA-QDX-48/2020	29782	GenBank	complete	North America; USA: CA		2020-03-15
MT614466.1	2697049	SARS-CoV-2/human/USA/CA-QDX-45/2020	29782	GenBank	complete	North America; USA: CA		2020-03-15
MT614463.1	2697049	SARS-CoV-2/human/USA/CA-QDX-40/2020	29782	GenBank	complete	North America; USA: CA		2020-03-16
MT614461.1	2697049	SARS-CoV-2/human/USA/CA-QDX-36/2020	29782	GenBank	complete	North America; USA: CA		2020-03-15
MT614449.1	2697049	SARS-CoV-2/human/USA/CA-QDX-155/2020	29782	GenBank	complete	North America; USA: CA		2020-03-16
MT612109.1	2697049	SARS-CoV-2/human/AUS/VIC1365/2020	29815	GenBank	complete	Oceania; Australia: Victoria		2020-04-13
MT605817.1	2697049	SARS-CoV-2/human/USA/WA-S111/2020	29857	GenBank	complete	North America; USA: Washington,King County		2020-03-07
MT605816.1	2697049	SARS-CoV-2/human/USA/WA-S110/2020	29857	GenBank	complete	North America; USA: Washington,King County		2020-03-05
MT605815.1	2697049	SARS-CoV-2/human/USA/WA-S112/2020	29857	GenBank	complete	North America; USA: Washington,King County		2020-03-08
MT598642.1	2697049	SARS-CoV-2/human/USA/WA-S11/2020	29879	GenBank	complete	North America; USA: King County,WA		2020-03-03
MT598641.1	2697049	SARS-CoV-2/human/USA/WA-S10/2020	29872	GenBank	complete	North America; USA: King County,WA		2020-02-29
MT598640.1	2697049	SARS-CoV-2/human/USA/WA-S5/2020	29856	GenBank	complete	North America; USA: King County,WA		2020-02-29
MT598639.1	2697049	SARS-CoV-2/human/USA/WA-S6/2020	29855	GenBank	complete	North America; USA: King County,WA		2020-02-29
MT598636.1	2697049	SARS-CoV-2/human/USA/WA-S7/2020	29857	GenBank	complete	North America; USA: WA		2020-02-24
MT598634.1	2697049	SARS-CoV-2/human/USA/WA-S3/2020	29868	GenBank	complete	North America; USA: WA		2020-02-28
MT598633.1	2697049	SARS-CoV-2/human/USA/WA-S2/2020	29857	GenBank	complete	North America; USA: King County,WA		2020-02-20
MT535494.1	2697049	SARS-CoV-2/Human/USA/UT-01575/2020	29903	GenBank	complete	North America; USA		2020-04-07
MT535491.1	2697049	SARS-CoV-2/Human/USA/UT-01570/2020	29903	GenBank	complete	North America; USA		2020-04-07
MT535486.1	2697049	SARS-CoV-2/Human/USA/UT-01560/2020	29903	GenBank	complete	North America; USA		2020-04-07
MT533233.1	2697049	SARS-CoV-2/human/USA/CA-CZB-1278/2020	29854	GenBank	complete	North America; USA: CA		2020-03-27
MT533219.1	2697049	SARS-CoV-2/human/USA/CA-CZB-1168/2020	29800	GenBank	complete	North America; USA: CA		2020-04-27
MT533218.1	2697049	SARS-CoV-2/human/USA/CA-CZB-1164/2020	29852	GenBank	complete	North America; USA: CA		2020-04-27
MT533215.1	2697049	SARS-CoV-2/human/USA/CA-CZB-1157/2020	29813	GenBank	complete	North America; USA: CA		2020-04-26
MT528627.1	2697049	SARS-CoV-2/human/USA/UNC_200252/2020	29834	GenBank	complete	North America; USA		2023-04-20
MT528622.1	2697049	SARS-CoV-2/human/USA/UNC_200323/2020	29834	GenBank	complete	North America; USA		2023-04-20
MT528616.1	2697049	SARS-CoV-2/human/USA/UNC_200300/2020	29834	GenBank	complete	North America; USA		2023-04-20
MT528606.1	2697049	SARS-CoV-2/human/USA/UNC_200247/2020	29834	GenBank	complete	North America; USA		2023-04-20
MT520521.1	2697049	SARS-CoV-2/human/USA/MA_MGH_00071/2020	29872	GenBank	complete	North America; USA: Massachusetts		2020-03-23
MT520508.1	2697049	SARS-CoV-2/human/USA/MA_MGH_00147/2020	29860	GenBank	complete	North America; USA: Massachusetts		2020-03-25
MT520494.1	2697049	SARS-CoV-2/human/USA/MA_MGH_00646/2020	29842	GenBank	complete	North America; USA: Massachusetts		2020-04-02
MT520490.1	2697049	SARS-CoV-2/human/USA/MA_MGH_00517/2020	29806	GenBank	complete	North America; USA: Massachusetts		2020-03-14
MT520486.1	2697049	SARS-CoV-2/human/USA/MA_MGH_00090/2020	29876	GenBank	complete	North America; USA: Massachusetts		2020-03-25
MT520463.1	2697049	SARS-CoV-2/human/USA/MA_MGH_00676/2020	29802	GenBank	complete	North America; USA: Massachusetts		2020-03-21
MT520457.1	2697049	SARS-CoV-2/human/USA/MA_MGH_00600/2020	29864	GenBank	complete	North America; USA: Massachusetts		2020-03-28
MT520413.1	2697049	SARS-CoV-2/human/USA/MA_MGH_00551/2020	29858	GenBank	complete	North America; USA: Massachusetts		2020-03-20
MT520339.1	2697049	SARS-CoV-2/human/USA/MA_MGH_00049/2020	29835	GenBank	complete	North America; USA: Massachusetts		2020-03-23
MT520289.1	2697049	SARS-CoV-2/human/USA/MA_MGH_00063/2020	29869	GenBank	complete	North America; USA: Massachusetts		2020-03-24
MT520253.1	2697049	SARS-CoV-2/human/USA/MA_MGH_00530/2020	29794	GenBank	complete	North America; USA: Massachusetts		2020-03-18
MT520194.1	2697049	SARS-CoV-2/human/USA/MA_MGH_00069/2020	29864	GenBank	complete	North America; USA: Massachusetts		2020-03-25
MT520177.1	2697049	SARS-CoV-2/human/USA/MA_MGH_00018/2020	29855	GenBank	complete	North America; USA: Massachusetts		2020-03-25
MT512429.1	2697049	SARS-CoV-2/human/USA/CO-CDC-03069227-001/2020	29882	GenBank	complete	North America; USA		2020-03-09
MT512428.1	2697049	SARS-CoV-2/human/USA/CO-CDC-03069223-001/2020	29882	GenBank	complete	North America; USA		2020-03-08
MT512427.1	2697049	SARS-CoV-2/human/USA/CO-CDC-03069221-001/2020	29882	GenBank	complete	North America; USA		2020-03-07
MT512423.1	2697049	SARS-CoV-2/human/USA/VI-CDC-03083819-001/2020	29882	GenBank	complete	North America; USA		2020-03-23
MT512422.1	2697049	SARS-CoV-2/human/USA/VI-CDC-03083817-001/2020	29882	GenBank	complete	North America; USA		2020-03-23
MT512417.1	2697049	SARS-CoV-2/human/USA/IL-CDC-03067678-001/2020	29882	GenBank	complete	North America; USA		2020-03-05
MT512416.1	2697049	SARS-CoV-2/human/USA/MN-CDC-03072949-001/2020	29882	GenBank	complete	North America; USA		2020-03-10
MT499199.1	2697049	SARS-CoV-2/human/USA/CA-CZB-1224/2020	29894	GenBank	complete	North America; USA: CA		2020-03-20
MT499183.1	2697049	SARS-CoV-2/human/USA/CA-CZB-1208/2020	29902	GenBank	complete	North America; USA: CA		2020-03-21
MT481936.1	2697049	SARS-CoV-2/human/USA/CA-CZB-1145/2020	29891	GenBank	complete	North America; USA: CA		2020-04-07
MT474130.1	2697049	SARS-CoV-2/human/USA/CA-CZB-1125/2020	29859	GenBank	complete	North America; USA: CA		2020-03-31
MT474129.1	2697049	SARS-CoV-2/human/USA/CA-CZB-1124/2020	29875	GenBank	complete	North America; USA: CA		2020-03-25
MT474127.1	2697049	SARS-CoV-2/human/USA/CA-CZB-1122/2020	29846	GenBank	complete	North America; USA: CA		2020-03-27
MT472623.1	2697049	SARS-CoV-2/human/USA/VT-CDC-03068154-001/2020	29882	GenBank	complete	North America; USA: VT		2020-03-05
MT461658.1	2697049	SARS-CoV-2/human/USA/WA-UW-6547/2020	29890	GenBank	complete	North America; USA: WA		2020-04-04
MT461654.1	2697049	SARS-CoV-2/human/USA/WA-UW-6527/2020	29901	GenBank	complete	North America; USA: WA		2020-04-05
MT461643.1	2697049	SARS-CoV-2/human/USA/WA-UW-6484/2020	29872	GenBank	complete	North America; USA: WA		2020-04-05
MT461629.1	2697049	SARS-CoV-2/human/USA/WA-UW-4317/2020	29913	GenBank	complete	North America; USA: WA		2020-03-31
MT461623.1	2697049	SARS-CoV-2/human/USA/WA-UW-4225/2020	29919	GenBank	complete	North America; USA: WA		2020-03-31
MT461622.1	2697049	SARS-CoV-2/human/USA/WA-UW-4221/2020	29905	GenBank	complete	North America; USA: WA		2020-03-31
MT461617.1	2697049	SARS-CoV-2/human/USA/WA-UW-4067/2020	29909	GenBank	complete	North America; USA: WA		2020-04-01
MT461616.1	2697049	SARS-CoV-2/human/USA/WA-UW-4065/2020	29888	GenBank	complete	North America; USA: WA		2020-04-01
MT461615.1	2697049	SARS-CoV-2/human/USA/WA-UW-4061/2020	29903	GenBank	complete	North America; USA: WA		2020-04-01
MT461613.1	2697049	SARS-CoV-2/human/USA/WA-UW-4051/2020	29896	GenBank	complete	North America; USA: WA		2020-04-01
MT461612.1	2697049	SARS-CoV-2/human/USA/WA-UW-4046/2020	29912	GenBank	complete	North America; USA: WA		2020-03-28
MT461610.1	2697049	SARS-CoV-2/human/USA/WA-UW-4032/2020	29901	GenBank	complete	North America; USA: WA		2020-03-29
MT461609.1	2697049	SARS-CoV-2/human/USA/WA-UW-4026/2020	29921	GenBank	complete	North America; USA: WA		2020-03-29
MT461605.1	2697049	SARS-CoV-2/human/USA/WA-UW-4014/2020	29902	GenBank	complete	North America; USA: WA		2020-03-28
MT461604.1	2697049	SARS-CoV-2/human/USA/WA-UW-4009/2020	29910	GenBank	complete	North America; USA: WA		2020-03-29
MT460127.1	2697049	SARS-CoV-2/human/USA/CA-CZB-1107/2020	29868	GenBank	complete	North America; USA: CA		2020-04-30
MT460124.1	2697049	SARS-CoV-2/human/USA/CA-CZB-1104/2020	29851	GenBank	complete	North America; USA: CA		2020-04-28
MT460120.1	2697049	SARS-CoV-2/human/USA/CA-CZB-1100/2020	29867	GenBank	complete	North America; USA: CA		2020-04-28
MT460117.1	2697049	SARS-CoV-2/human/USA/CA-CZB-1097/2020	29863	GenBank	complete	North America; USA: CA		2020-04-26
MT460116.1	2697049	SARS-CoV-2/human/USA/CA-CZB-1096/2020	29902	GenBank	complete	North America; USA: CA		2020-04-29
MT460113.1	2697049	SARS-CoV-2/human/USA/CA-CZB-1093/2020	29891	GenBank	complete	North America; USA: CA		2020-04-27
MT452576.1	2697049	SAR-CoV-2/human/USA/CA-QDX-00000003/2020	29873	GenBank	complete	North America; USA: CA		2020-03-13
MT452575.1	2697049	SAR-CoV-2/human/USA/WA-QDX-00000002/2020	29903	GenBank	complete	North America; USA: WA		2020-03-13
MT451737.1	2697049	SARS-CoV-2/human/AUS/VIC1087/2020	29812	GenBank	complete	Oceania; Australia: Victoria		2020-04-06
MT451439.1	2697049	SARS-CoV-2/human/AUS/VIC636/2020	29812	GenBank	complete	Oceania; Australia: Victoria		2020-03-28
MT451366.1	2697049	SARS-CoV-2/human/AUS/VIC532/2020	29812	GenBank	complete	Oceania; Australia: Victoria		2020-03-23
MT451256.1	2697049	SARS-CoV-2/human/AUS/VIC365/2020	29813	GenBank	complete	Oceania; Australia: Victoria		2020-03-22
MT451255.1	2697049	SARS-CoV-2/human/AUS/VIC364/2020	29805	GenBank	complete	Oceania; Australia: Victoria		2020-03-22
MT451246.1	2697049	SARS-CoV-2/human/AUS/VIC355/2020	29828	GenBank	complete	Oceania; Australia: Victoria		2020-03-21
MT451227.1	2697049	SARS-CoV-2/human/AUS/VIC336/2020	29803	GenBank	complete	Oceania; Australia: Victoria		2020-03-20
MT451226.1	2697049	SARS-CoV-2/human/AUS/VIC335/2020	29818	GenBank	complete	Oceania; Australia: Victoria		2020-03-20
MT451209.1	2697049	SARS-CoV-2/human/AUS/VIC317/2020	29805	GenBank	complete	Oceania; Australia: Victoria		2020-03-24
MT451208.1	2697049	SARS-CoV-2/human/AUS/VIC316/2020	29806	GenBank	complete	Oceania; Australia: Victoria		2020-03-24
MT451182.1	2697049	SARS-CoV-2/human/AUS/VIC288/2020	29812	GenBank	complete	Oceania; Australia: Victoria		2020-03-22
MT451161.1	2697049	SARS-CoV-2/human/AUS/VIC265/2020	29798	GenBank	complete	Oceania; Australia: Victoria		2020-03-22
MT451139.1	2697049	SARS-CoV-2/human/AUS/VIC241/2020	29798	GenBank	complete	Oceania; Australia: Victoria		2020-03-21
MT451129.1	2697049	SARS-CoV-2/human/AUS/VIC229/2020	29802	GenBank	complete	Oceania; Australia: Victoria		2020-03-21
MT451125.1	2697049	SARS-CoV-2/human/AUS/VIC225/2020	29799	GenBank	complete	Oceania; Australia: Victoria		2020-03-20
MT451122.1	2697049	SARS-CoV-2/human/AUS/VIC222/2020	29803	GenBank	complete	Oceania; Australia: Victoria		2020-03-20
MT451114.1	2697049	SARS-CoV-2/human/AUS/VIC213/2020	29802	GenBank	complete	Oceania; Australia: Victoria		2020-03-20
MT451105.1	2697049	SARS-CoV-2/human/AUS/VIC204/2020	29797	GenBank	complete	Oceania; Australia: Victoria		2020-03-19
MT451076.1	2697049	SARS-CoV-2/human/AUS/VIC173/2020	29805	GenBank	complete	Oceania; Australia: Victoria		2020-03-18
MT451065.1	2697049	SARS-CoV-2/human/AUS/VIC162/2020	29825	GenBank	complete	Oceania; Australia: Victoria		2020-03-18
MT451044.1	2697049	SARS-CoV-2/human/AUS/VIC140/2020	29796	GenBank	complete	Oceania; Australia: Victoria		2020-03-16
MT451036.1	2697049	SARS-CoV-2/human/AUS/VIC130/2020	29806	GenBank	complete	Oceania; Australia: Victoria		2020-03-21
MT451024.1	2697049	SARS-CoV-2/human/AUS/VIC115/2020	29814	GenBank	complete	Oceania; Australia: Victoria		2020-03-18
MT451020.1	2697049	SARS-CoV-2/human/AUS/VIC111/2020	29810	GenBank	complete	Oceania; Australia: Victoria		2020-03-18
MT451019.1	2697049	SARS-CoV-2/human/AUS/VIC110/2020	29804	GenBank	complete	Oceania; Australia: Victoria		2020-03-18
[truncated: 447,560+ more rows]
